# Supplementary material for: Cultivation and genomic characterization of novel and ubiquitous marine nitrite-oxidizing bacteria from the Nitrospirales
Source: ISME J. 2023 Sep 25;17(11):2123–33. doi: 10.1038/s41396-023-01518-6 (PMC10579370; doi:10.1038/s41396-023-01518-6)
Supplement: Supplementary file 2 — Table S1 [file 41396_2023_1518_MOESM2_ESM.xlsx]

## Sheet: Sheet1
Table S1. Overview of key genome features of the newly cultured lineage IV Nitrospirales strains in comparison to N. marina Nb-295. CDS, coding sequence.
Strain	"Ca. Nitronereus thalassa" (Elba enrichment)	Nitrospira sp. MA-1	"Ca. N. allomarina" (Vancouver enrichment)	"Ca. N. neomarina" (Denmark strain)	N. marina Nb-295
Genome size (bp)	4014679	4762058	4553057	4796652	4689205
Number of CDS	3694	4416	4194	4382	4361
Average G+C content (%)	48.5	49.91	49.93	50.23	50
Average CDS length	942.87	847.08	920.6	912.8	901
rRNA operons	1	1	1	1	1
Number of scaffolds	2	7	1	1	1
tRNA types	20	20	20	20	20
