# Supplementary material for: Cultivation and genomic characterization of novel and ubiquitous marine nitrite-oxidizing bacteria from the Nitrospirales
Source: ISME J. 2023 Sep 25;17(11):2123–33. doi: 10.1038/s41396-023-01518-6 (PMC10579370; doi:10.1038/s41396-023-01518-6)
Supplement: Supplementary file 3 — Table S2 [file 41396_2023_1518_MOESM3_ESM.xlsx]

## Sheet: Sheet1
	Table S2. Nitrospirales (meta)genomic assemblies used for phylogenetic and comparative analyses in this study.
Genome ID	Label	NCBI Accession (database if not found on NCBI)	GTDB-tk classification	Completeness (CheckM)	Contamination (CheckM)	Strain heterogeneity (CheckM)	Source environment
Leptospirillum ferrooxidans C2-3	Leptospirillum ferrooxidans C2-3	GCA_000284315.1_ASM28431v1	d__Bacteria;p__Nitrospirota_A;c__Leptospirillia;o__Leptospirillales;f__Leptospirillaceae;g__Leptospirillum;s__Leptospirillum ferrooxidans	94.49	1.82	0	Volcanic ash deposit
Nitrospiraceae bacterium ACE_NIT2	Nitrospiraceae bacterium ACE_NIT2	GCA_019637075.1_ASM1963707v1	d__Bacteria;p__Nitrospirota;c__Nitrospiria;o__Nitrospirales;f__Nitrospiraceae;g__;s__	95.85	5.45	0	Activated sludge enrichment
Nitrospira sp. C_No_T20_A_bin.15	Nitrospira sp. C_No_T20_A_bin.15	GCA_020697375.1_ASM2069737v1	d__Bacteria;p__Nitrospirota;c__Nitrospiria;o__Nitrospirales;f__Nitrospiraceae;g__Nitrospira_A;s__	81.93	1.75	0	Agricultural soil
Nitrospira sp. UBC2	Nitrospira sp. UBC2	GCA_022226935.1_ASM2222693v1	d__Bacteria;p__Nitrospirota;c__Nitrospiria;o__Nitrospirales;f__Nitrospiraceae;g__Nitrospira_A;s__	94.03	1.82	0	Activated sludge
Nitrospiraceae bacterium Hainich-H41-bin274-1	Nitrospiraceae bacterium Hainich-H41-bin274-1	GCA_919902505.1_Hainich-H41-bin274-1	d__Bacteria;p__Nitrospirota;c__Nitrospiria;o__Nitrospirales;f__Nitrospiraceae;g__Nitrospira_A;s__	97.67	2.27	0	Groundwater
Nitrospira sp. UBC1	Nitrospira sp. UBC1	GCA_022227015.1_ASM2222701v1	d__Bacteria;p__Nitrospirota;c__Nitrospiria;o__Nitrospirales;f__Nitrospiraceae;g__Nitrospira_A;s__	97.37	2.95	0	Activated sludge
Nitrospira sp. SJ521	Nitrospira sp. SJ521	GCA_020853775.1_ASM2085377v1	d__Bacteria;p__Nitrospirota;c__Nitrospiria;o__Nitrospirales;f__Nitrospiraceae;g__Nitrospira_A;s__	97.67	3.64	50	Waste water treatment plant
Nitrospira sp. C_No_T20_B_bin.40	Nitrospira sp. C_No_T20_B_bin.40	GCA_021323395.1_ASM2132339v1	d__Bacteria;p__Nitrospirota;c__Nitrospiria;o__Nitrospirales;f__Nitrospiraceae;g__Nitrospira_A;s__	95.85	3.64	25	Agricultural soil
Nitrospira sp. nzgw278	Nitrospira sp. nzgw278	GCA_023248215.1_ASM2324821v1	d__Bacteria;p__Nitrospirota;c__Nitrospiria;o__Nitrospirales;f__Nitrospiraceae;g__Nitrospira_A;s__	95.4	5	0	Groundwater/ Aquifer
Nitrospira sp. WS74	Nitrospira sp. WS74	GCA_017879665.1_ASM1787966v1	d__Bacteria;p__Nitrospirota;c__Nitrospiria;o__Nitrospirales;f__Nitrospiraceae;g__Nitrospira_A;s__	92.44	9.67	10.53	Activated sludge
Nitrospira sp. MAG_79	Nitrospira sp. MAG_79	GCA_009594875.1_ASM959487v1	d__Bacteria;p__Nitrospirota;c__Nitrospiria;o__Nitrospirales;f__Nitrospiraceae;g__Nitrospira_A;s__Nitrospira_A defluvii_A	94.94	1.36	0	Activated sludge
Nitrospira_defluvii	Nitrospira_defluvii	GCA_000196815.1_ASM19681v1	d__Bacteria;p__Nitrospirota;c__Nitrospiria;o__Nitrospirales;f__Nitrospiraceae;g__Nitrospira_A;s__Nitrospira_A defluvii_A	97.67	2.27	0	Activated sludge
Candidatus Nitrospira sp. ZN2	Candidatus Nitrospira sp. ZN2	GCA_905220995.1_NSPZN2	d__Bacteria;p__Nitrospirota;c__Nitrospiria;o__Nitrospirales;f__Nitrospiraceae;g__Nitrospira_A;s__Nitrospira_A defluvii_C	96.82	6.77	0	Activated sludge
Nitrospira_sp._OLB3	Nitrospira_sp._OLB3	GCA_001567445.1_ASM156744v1	d__Bacteria;p__Nitrospirota;c__Nitrospiria;o__Nitrospirales;f__Nitrospiraceae;g__Nitrospira_A;s__Nitrospira_A sp001567445	91	4.32	0	Waste water treatment plant
Nitrospira sp. NOB	Nitrospira sp. NOB	GCA_003576955.1_ASM357695v1	d__Bacteria;p__Nitrospirota;c__Nitrospiria;o__Nitrospirales;f__Nitrospiraceae;g__Nitrospira_A;s__Nitrospira_A sp001567445	96.76	5.23	0	Activated sludge
Nitrospira sp. H3_NOB1	Nitrospira sp. H3_NOB1	GCA_015709715.1_ASM1570971v1	d__Bacteria;p__Nitrospirota;c__Nitrospiria;o__Nitrospirales;f__Nitrospiraceae;g__Nitrospira_A;s__Nitrospira_A sp001567445	96.76	5.23	0	Activated sludge
Nitrospira sp. NTP2	Nitrospira sp. NTP2	GCA_021405245.1_ASM2140524v1	d__Bacteria;p__Nitrospirota;c__Nitrospiria;o__Nitrospirales;f__Nitrospiraceae;g__Nitrospira_A;s__Nitrospira_A sp001567445	94.94	5.23	0	Bioreactor
Nitrospira defluvii NOB2	Nitrospira defluvii NOB2	GCA_011525815.1_ASM1152581v1	d__Bacteria;p__Nitrospirota;c__Nitrospiria;o__Nitrospirales;f__Nitrospiraceae;g__Nitrospira_A;s__Nitrospira_A sp001567445	94.03	5.46	0	Activated sludge
Nitrospira sp. ACE_NIT1	Nitrospira sp. ACE_NIT1	GCA_019636975.1_ASM1963697v1	d__Bacteria;p__Nitrospirota;c__Nitrospiria;o__Nitrospirales;f__Nitrospiraceae;g__Nitrospira_A;s__Nitrospira_A sp003456605	94.94	2.73	0	Waste water treatment plant
Nitrospira sp. UBA8978	Nitrospira sp. UBA8978	GCA_003456605.1_ASM345660v1	d__Bacteria;p__Nitrospirota;c__Nitrospiria;o__Nitrospirales;f__Nitrospiraceae;g__Nitrospira_A;s__Nitrospira_A sp003456605	80.33	4.14	0	Bioreactor sludge
Nitrospira defluvii NOB1	Nitrospira defluvii NOB1	GCA_011525625.1_ASM1152562v1	d__Bacteria;p__Nitrospirota;c__Nitrospiria;o__Nitrospirales;f__Nitrospiraceae;g__Nitrospira_A;s__Nitrospira_A sp003456605	95.91	4.77	0	Activated sludge
Nitrospira sp. new MAG-288	Nitrospira sp. new MAG-288	GCA_016788885.1_ASM1678888v1	d__Bacteria;p__Nitrospirota;c__Nitrospiria;o__Nitrospirales;f__Nitrospiraceae;g__Nitrospira_A;s__Nitrospira_A sp009594855	97.67	2.27	0	Activated sludge
Nitrospira sp. KAN-bin3	Nitrospira sp. KAN-bin3	GCA_018242735.1_ASM1824273v1	d__Bacteria;p__Nitrospirota;c__Nitrospiria;o__Nitrospirales;f__Nitrospiraceae;g__Nitrospira_A;s__Nitrospira_A sp009594855	97.67	2.27	0	Activated sludge
Nitrospira sp. TMP-bin2	Nitrospira sp. TMP-bin2	GCA_018242705.1_ASM1824270v1	d__Bacteria;p__Nitrospirota;c__Nitrospiria;o__Nitrospirales;f__Nitrospiraceae;g__Nitrospira_A;s__Nitrospira_A sp009594855	89.08	2.58	0	Activated sludge
Nitrospira sp. ACE_NIT6	Nitrospira sp. ACE_NIT6	GCA_019636985.1_ASM1963698v1	d__Bacteria;p__Nitrospirota;c__Nitrospiria;o__Nitrospirales;f__Nitrospiraceae;g__Nitrospira_A;s__Nitrospira_A sp009594855	97.67	3.18	40	Waste water treatment plant
Nitrospira sp. AMP-bin2	Nitrospira sp. AMP-bin2	GCA_018242805.1_ASM1824280v1	d__Bacteria;p__Nitrospirota;c__Nitrospiria;o__Nitrospirales;f__Nitrospiraceae;g__Nitrospira_A;s__Nitrospira_A sp009594855	97.67	3.69	14.29	Activated sludge
Nitrospira sp. CTRL-bin1	Nitrospira sp. CTRL-bin1	GCA_018242785.1_ASM1824278v1	d__Bacteria;p__Nitrospirota;c__Nitrospiria;o__Nitrospirales;f__Nitrospiraceae;g__Nitrospira_A;s__Nitrospira_A sp009594855	96.75	4.27	0	Activated sludge
Nitrospira sp. MAG_275	Nitrospira sp. MAG_275	GCA_009594855.1_ASM959485v1	d__Bacteria;p__Nitrospirota;c__Nitrospiria;o__Nitrospirales;f__Nitrospiraceae;g__Nitrospira_A;s__Nitrospira_A sp009594855	97.67	7.78	45.45	Activated sludge
Nitrospira sp. MAG_266	Nitrospira sp. MAG_266	GCA_009594865.1_ASM959486v1	d__Bacteria;p__Nitrospirota;c__Nitrospiria;o__Nitrospirales;f__Nitrospiraceae;g__Nitrospira_A;s__Nitrospira_A sp009594865	83.58	2.73	50	Activated sludge
Nitrospira sp. NTP1	Nitrospira sp. NTP1	GCA_021405285.1_ASM2140528v1	d__Bacteria;p__Nitrospirota;c__Nitrospiria;o__Nitrospirales;f__Nitrospiraceae;g__Nitrospira_A;s__Nitrospira_A sp009594865	89.87	8.86	7.14	Bioreactor
Nitrospira sp. MAG_246	Nitrospira sp. MAG_246	GCA_009594995.1_ASM959499v1	d__Bacteria;p__Nitrospirota;c__Nitrospiria;o__Nitrospirales;f__Nitrospiraceae;g__Nitrospira_A;s__Nitrospira_A sp009594995	84.94	4.09	40	Activated sludge
Nitrospira sp. MGR_bin213	Nitrospira sp. MGR_bin213	GCA_013696305.1_ASM1369630v1	d__Bacteria;p__Nitrospirota;c__Nitrospiria;o__Nitrospirales;f__Nitrospiraceae;g__Nitrospira_A;s__Nitrospira_A sp013696305	93.86	0.91	0	Glacier soil
Nitrospira sp. CR1.1	Nitrospira sp. CR1.1	GCA_014055465.1_ASM1405546v1	d__Bacteria;p__Nitrospirota;c__Nitrospiria;o__Nitrospirales;f__Nitrospiraceae;g__Nitrospira_A;s__Nitrospira_A sp014055465	97.73	1.82	0	Bioreactor
Nitrospira sp. MAG_242	Nitrospira sp. MAG_242	GCA_009594945.1_ASM959494v1	d__Bacteria;p__Nitrospirota;c__Nitrospiria;o__Nitrospirales;f__Nitrospiraceae;g__Nitrospira_A;s__Nitrospira_A sp014055465	89.09	2.36	0	Activated sludge
Nitrospira sp. CR1.2	Nitrospira sp. CR1.2	GCA_014055495.1_ASM1405549v1	d__Bacteria;p__Nitrospirota;c__Nitrospiria;o__Nitrospirales;f__Nitrospiraceae;g__Nitrospira_A;s__Nitrospira_A sp014055495	95	6.69	25	Bioreactor
Nitrospira sp. new MAG-289	Nitrospira sp. new MAG-289	GCA_016788925.1_ASM1678892v1	d__Bacteria;p__Nitrospirota;c__Nitrospiria;o__Nitrospirales;f__Nitrospiraceae;g__Nitrospira_A;s__Nitrospira_A sp016788925	82.03	5.08	57.14	Activated sludge
Nitrospira sp. UW_TS_NIT1_1	Nitrospira sp. UW_TS_NIT1_1	GCA_022641695.1_ASM2264169v1	d__Bacteria;p__Nitrospirota;c__Nitrospiria;o__Nitrospirales;f__Nitrospiraceae;g__Nitrospira_A;s__Nitrospira_A sp017986555	94.49	0.91	0	Anaerobic fermentation bioreactor
Nitrospira sp. Go_SlAct_bin_355	Nitrospira sp. Go_SlAct_bin_355	GCA_017986555.1_ASM1798655v1	d__Bacteria;p__Nitrospirota;c__Nitrospiria;o__Nitrospirales;f__Nitrospiraceae;g__Nitrospira_A;s__Nitrospira_A sp017986555	87.69	3.05	90	Waste water treatment plant
Nitrospira sp. TMP-bin3	Nitrospira sp. TMP-bin3	GCA_018242665.1_ASM1824266v1	d__Bacteria;p__Nitrospirota;c__Nitrospiria;o__Nitrospirales;f__Nitrospiraceae;g__Nitrospira_A;s__Nitrospira_A sp018242665	96.41	2.91	25	Activated sludge
Nitrospira sp. Go_Eff_bin_299	Nitrospira sp. Go_Eff_bin_299	GCA_017985775.1_ASM1798577v1	d__Bacteria;p__Nitrospirota;c__Nitrospiria;o__Nitrospirales;f__Nitrospiraceae;g__Nitrospira_A;s__Nitrospira_A sp900170025	81.58	0	0	Waste water treatment plant
Nitrospira sp. Ribe_18-Q3-R11-54_BATAC.650	Nitrospira sp. Ribe_18-Q3-R11-54_BATAC.650	GCA_016722315.1_ASM1672231v1	d__Bacteria;p__Nitrospirota;c__Nitrospiria;o__Nitrospirales;f__Nitrospiraceae;g__Nitrospira_A;s__Nitrospira_A sp900170025	97.67	1.82	0	Activated sludge
Nitrospira sp. Gw_SlAct_bin_176	Nitrospira sp. Gw_SlAct_bin_176	GCA_018005355.1_ASM1800535v1	d__Bacteria;p__Nitrospirota;c__Nitrospiria;o__Nitrospirales;f__Nitrospiraceae;g__Nitrospira_A;s__Nitrospira_A sp900170025	92.22	1.82	0	Waste water treatment plant
Nitrospira sp. Gw_Eff_bin_145	Nitrospira sp. Gw_Eff_bin_145	GCA_017996815.1_ASM1799681v1	d__Bacteria;p__Nitrospirota;c__Nitrospiria;o__Nitrospirales;f__Nitrospiraceae;g__Nitrospira_A;s__Nitrospira_A sp900170025	85	1.82	0	Waste water treatment plant
Nitrospira sp. Gw_SlPrim_bin_98	Nitrospira sp. Gw_SlPrim_bin_98	GCA_018055175.1_ASM1805517v1	d__Bacteria;p__Nitrospirota;c__Nitrospiria;o__Nitrospirales;f__Nitrospiraceae;g__Nitrospira_A;s__Nitrospira_A sp900170025	90.17	2	33.33	Waste water treatment plant
Nitrospira sp. EsbW_18-Q3-R4-48_MAXAC.012	Nitrospira sp. EsbW_18-Q3-R4-48_MAXAC.012	GCA_016709365.1_ASM1670936v1	d__Bacteria;p__Nitrospirota;c__Nitrospiria;o__Nitrospirales;f__Nitrospiraceae;g__Nitrospira_A;s__Nitrospira_A sp900170025	97.67	2.73	0	Activated sludge
Nitrospira_sp._ND1	Nitrospira_sp._ND1	GCA_900170025.1_NSND_Contig	d__Bacteria;p__Nitrospirota;c__Nitrospiria;o__Nitrospirales;f__Nitrospiraceae;g__Nitrospira_A;s__Nitrospira_A sp900170025	97.67	2.73	0	Waste water treatment plant
Nitrospira sp. EsbE_18-Q3-R3-47_BAT3C.226	Nitrospira sp. EsbE_18-Q3-R3-47_BAT3C.226	GCA_016706135.1_ASM1670613v1	d__Bacteria;p__Nitrospirota;c__Nitrospiria;o__Nitrospirales;f__Nitrospiraceae;g__Nitrospira_A;s__Nitrospira_A sp900170025	96.76	2.73	0	Activated sludge
Nitrospira sp. Hade_18-Q3-R52-61_MAXAC.023	Nitrospira sp. Hade_18-Q3-R52-61_MAXAC.023	GCA_016711755.1_ASM1671175v1	d__Bacteria;p__Nitrospirota;c__Nitrospiria;o__Nitrospirales;f__Nitrospiraceae;g__Nitrospira_A;s__Nitrospira_A sp900170025	96.7	2.73	0	Activated sludge
Nitrospira sp. Go_SlAct_bin_422	Nitrospira sp. Go_SlAct_bin_422	GCA_017985915.1_ASM1798591v1	d__Bacteria;p__Nitrospirota;c__Nitrospiria;o__Nitrospirales;f__Nitrospiraceae;g__Nitrospira_A;s__Nitrospira_A sp900170025	90.68	2.73	0	Waste water treatment plant
Nitrospira_sp._UBA4129	Nitrospira_sp._UBA4129	GCA_002380995.1_ASM238099v1	d__Bacteria;p__Nitrospirota;c__Nitrospiria;o__Nitrospirales;f__Nitrospiraceae;g__Nitrospira_A;s__Nitrospira_A sp900170025	80.75	2.73	0	Waste water treatment plant
Nitrospira sp. Lyne_18-Q3-R50-59_BATAC.375	Nitrospira sp. Lyne_18-Q3-R50-59_BATAC.375	GCA_016719745.1_ASM1671974v1	d__Bacteria;p__Nitrospirota;c__Nitrospiria;o__Nitrospirales;f__Nitrospiraceae;g__Nitrospira_A;s__Nitrospira_A sp900170025	95.64	2.95	25	Activated sludge
Nitrospira sp. Gw_Bodden_bin_138	Nitrospira sp. Gw_Bodden_bin_138	GCA_018006455.1_ASM1800645v1	d__Bacteria;p__Nitrospirota;c__Nitrospiria;o__Nitrospirales;f__Nitrospiraceae;g__Nitrospira_A;s__Nitrospira_A sp900170025	90.3	3.94	40	Waste water treatment plant
Nitrospira_sp._UW-LDO-02	Nitrospira_sp._UW-LDO-02	GCA_002254325.1_ASM225432v1	d__Bacteria;p__Nitrospirota;c__Nitrospiria;o__Nitrospirales;f__Nitrospiraceae;g__Nitrospira_A;s__Nitrospira_A sp900170025	94.36	4.66	42.86	Activated sludge
Nitrospira sp. ACE_NIT3	Nitrospira sp. ACE_NIT3	GCA_019637035.1_ASM1963703v1	d__Bacteria;p__Nitrospirota;c__Nitrospiria;o__Nitrospirales;f__Nitrospiraceae;g__Nitrospira_A;s__Nitrospira_A sp900696505	94.03	2.73	0	Waste water treatment plant
Nitrospira sp. SSF63	Nitrospira sp. SSF63	GCA_019694535.1_ASM1969453v1	d__Bacteria;p__Nitrospirota;c__Nitrospiria;o__Nitrospirales;f__Nitrospiraceae;g__Nitrospira_A;s__Nitrospira_A sp900696505	93.35	2.73	0	Activated sludge
Nitrospira sp. ACE_NIT4	Nitrospira sp. ACE_NIT4	GCA_019637055.1_ASM1963705v1	d__Bacteria;p__Nitrospirota;c__Nitrospiria;o__Nitrospirales;f__Nitrospiraceae;g__Nitrospira_A;s__Nitrospira_A sp900696505	85.74	5.91	55.56	Waste water treatment plant
Nitrospira sp. RBC085	Nitrospira sp. RBC085	GCA_902500715.1_RBC085	d__Bacteria;p__Nitrospirota;c__Nitrospiria;o__Nitrospirales;f__Nitrospiraceae;g__Nitrospira_A;s__Nitrospira_A sp902500715	92.1	1.82	0	Rotating Biological Contactor biofilm
Nitrospira sp. RBC048	Nitrospira sp. RBC048	GCA_902500785.1_RBC048	d__Bacteria;p__Nitrospirota;c__Nitrospiria;o__Nitrospirales;f__Nitrospiraceae;g__Nitrospira_A;s__Nitrospira_A sp902500785	95.85	2.73	0	Rotating Biological Contactor biofilm
Nitrospira sp. RBC072	Nitrospira sp. RBC072	GCA_902500995.1_RBC073	d__Bacteria;p__Nitrospirota;c__Nitrospiria;o__Nitrospirales;f__Nitrospiraceae;g__Nitrospira_A;s__Nitrospira_A sp902500995	91.31	0	0	Rotating Biological Contactor biofilm
Nitrospira_japonica NJ11	Nitrospira_japonica NJ11	GCA_900169565.1_NSJP_Ch1	d__Bacteria;p__Nitrospirota;c__Nitrospiria;o__Nitrospirales;f__Nitrospiraceae;g__Nitrospira_C;s__Nitrospira_C japonica	96.82	3.92	0	Waste water treatment plant
Nitrospira_sp._UBA5699	Nitrospira_sp._UBA5699	GCA_002420105.1_ASM242010v1	d__Bacteria;p__Nitrospirota;c__Nitrospiria;o__Nitrospirales;f__Nitrospiraceae;g__Nitrospira_C;s__Nitrospira_C sp002420105	94.95	3.64	0	Sediment
Nitrospira_sp._KM1	Nitrospira_sp._KM1	GCA_011405515.1_ASM1140551v1	d__Bacteria;p__Nitrospirota;c__Nitrospiria;o__Nitrospirales;f__Nitrospiraceae;g__Nitrospira_C;s__Nitrospira_C sp011405515	95.91	2.73	0	Waste water treatment plant
Nitrospira sp. CR1.3	Nitrospira sp. CR1.3	GCA_014055525.1_ASM1405552v1	d__Bacteria;p__Nitrospirota;c__Nitrospiria;o__Nitrospirales;f__Nitrospiraceae;g__Nitrospira_C;s__Nitrospira_C sp014055525	90.45	4.05	0	Bioreactor
Nitrospira sp. UBC3	Nitrospira sp. UBC3	GCA_022226955.1_ASM2222695v1	d__Bacteria;p__Nitrospirota;c__Nitrospiria;o__Nitrospirales;f__Nitrospiraceae;g__Nitrospira_D;s__	94.94	1.82	0	Activated sludge
Nitrospira sp. SJ32	Nitrospira sp. SJ32	GCA_020846195.1_ASM2084619v1	d__Bacteria;p__Nitrospirota;c__Nitrospiria;o__Nitrospirales;f__Nitrospiraceae;g__Nitrospira_D;s__	91.31	2.73	0	Activated sludge
Nitrospira_lenta BS10	Nitrospira_lenta BS10	GCA_900403705.1_NTLENBS10	d__Bacteria;p__Nitrospirota;c__Nitrospiria;o__Nitrospirales;f__Nitrospiraceae;g__Nitrospira_D;s__Nitrospira_D lenta	95.85	3.18	0	Waste water treatment plant
Nitrospiraceae bacterium co.spades.DASTOOL.2.5kb_052	Nitrospiraceae bacterium co.spades.DASTOOL.2.5kb_052	GCA_019748255.1_ASM1974825v1	d__Bacteria;p__Nitrospirota;c__Nitrospiria;o__Nitrospirales;f__Nitrospiraceae;g__Nitrospira_D;s__Nitrospira_D sp002083555	93.58	5.1	11.11	Drinking water
Nitrospira_sp._ST-bin5	Nitrospira_sp._ST-bin5	GCA_002083555.1_ASM208355v1	d__Bacteria;p__Nitrospirota;c__Nitrospiria;o__Nitrospirales;f__Nitrospiraceae;g__Nitrospira_D;s__Nitrospira_D sp002083555	91.82	5.73	0	Drinking water filter
Nitrospira sp. MAG_137	Nitrospira sp. MAG_137	GCA_009594955.1_ASM959495v1	d__Bacteria;p__Nitrospirota;c__Nitrospiria;o__Nitrospirales;f__Nitrospiraceae;g__Nitrospira_D;s__Nitrospira_D sp002083555	87.92	9.15	6.67	Activated sludge
Nitrospira_sp._UBA6493	Nitrospira_sp._UBA6493	GCA_002435325.1_ASM243532v1	d__Bacteria;p__Nitrospirota;c__Nitrospiria;o__Nitrospirales;f__Nitrospiraceae;g__Nitrospira_D;s__Nitrospira_D sp002435325	81.58	0	0	Estuary
Nitrospira_sp._UBA6488	Nitrospira_sp._UBA6488	GCA_002435405.1_ASM243540v1	d__Bacteria;p__Nitrospirota;c__Nitrospiria;o__Nitrospirales;f__Nitrospiraceae;g__Nitrospira_D;s__Nitrospira_D sp002435325	82.23	1.82	0	Estuary
Nitrospira sp. RSF13	Nitrospira sp. RSF13	GCA_005116865.1_ASM511686v1	d__Bacteria;p__Nitrospirota;c__Nitrospiria;o__Nitrospirales;f__Nitrospiraceae;g__Nitrospira_D;s__Nitrospira_D sp002869855	95.85	1.87	0	Rapid sand filter
Nitrospira_sp._CG24D	Nitrospira_sp._CG24D	GCA_002869855.2_ASM286985v2	d__Bacteria;p__Nitrospirota;c__Nitrospiria;o__Nitrospirales;f__Nitrospiraceae;g__Nitrospira_D;s__Nitrospira_D sp002869855	93.07	2.73	0	Rapid sand filter
Nitrospira sp. WB-IL-20	Nitrospira sp. WB-IL-20	GCA_013140455.1_ASM1314045v1	d__Bacteria;p__Nitrospirota;c__Nitrospiria;o__Nitrospirales;f__Nitrospiraceae;g__Nitrospira_D;s__Nitrospira_D sp013140455	92.44	2.32	0	Drinking water treatment plant
Nitrospira sp. HTM.6	Nitrospira sp. HTM.6	GCA_023257215.1_ASM2325721v1	d__Bacteria;p__Nitrospirota;c__Nitrospiria;o__Nitrospirales;f__Nitrospiraceae;g__Nitrospira_D;s__Nitrospira_D sp900299245	92.92	3.44	13.33	Estuary
Nitrospira_moscoviensis NSP M-1	Nitrospira_moscoviensis NSP M-1	GCA_001273775.1_ASM127377v1	d__Bacteria;p__Nitrospirota;c__Nitrospiria;o__Nitrospirales;f__Nitrospiraceae;g__Nitrospira_E;s__Nitrospira_E moscoviensis	95.91	6.55	0	Water heating system
Nitrospiraceae bacterium nzgw274	Nitrospiraceae bacterium nzgw274	GCA_023248355.1_ASM2324835v1	d__Bacteria;p__Nitrospirota;c__Nitrospiria;o__Nitrospirales;f__Nitrospiraceae;g__Nitrospira_F;s__	89.72	1.36	50	Aquifer
Nitrospira sp. ACE_NIT10	Nitrospira sp. ACE_NIT10	GCA_019636875.1_ASM1963687v1	d__Bacteria;p__Nitrospirota;c__Nitrospiria;o__Nitrospirales;f__Nitrospiraceae;g__Nitrospira_F;s__	92.27	1.92	0	Waste water treatment plant
Nitrospira sp. ACE_NIT13	Nitrospira sp. ACE_NIT13	GCA_019636835.1_ASM1963683v1	d__Bacteria;p__Nitrospirota;c__Nitrospiria;o__Nitrospirales;f__Nitrospiraceae;g__Nitrospira_F;s__	87.22	1.97	16.67	Waste water treatment plant
Nitrospira sp. ACE_NIT12	Nitrospira sp. ACE_NIT12	GCA_019636815.1_ASM1963681v1	d__Bacteria;p__Nitrospirota;c__Nitrospiria;o__Nitrospirales;f__Nitrospiraceae;g__Nitrospira_F;s__	92.22	2.27	0	Waste water treatment plant
Nitrospiraceae bacterium Hainich-H41-bin216-1	Nitrospiraceae bacterium Hainich-H41-bin216-1	GCA_919902665.1_Hainich-H41-bin216-1	d__Bacteria;p__Nitrospirota;c__Nitrospiria;o__Nitrospirales;f__Nitrospiraceae;g__Nitrospira_F;s__	94.89	3.08	0	Groundwater
Nitrospira sp. W63	Nitrospira sp. W63	GCA_020216985.1_ASM2021698v1	d__Bacteria;p__Nitrospirota;c__Nitrospiria;o__Nitrospirales;f__Nitrospiraceae;g__Nitrospira_F;s__	91.76	3.64	0	Hot spring
Nitrospira sp. ACE_NIT7	Nitrospira sp. ACE_NIT7	GCA_019636945.1_ASM1963694v1	d__Bacteria;p__Nitrospirota;c__Nitrospiria;o__Nitrospirales;f__Nitrospiraceae;g__Nitrospira_F;s__	84.34	3.64	0	Waste water treatment plant
Nitrospira sp. Bin_49_2_2	Nitrospira sp. Bin_49_2_2	GCA_022843785.1_ASM2284378v1	d__Bacteria;p__Nitrospirota;c__Nitrospiria;o__Nitrospirales;f__Nitrospiraceae;g__Nitrospira_F;s__	96.76	3.69	0	Drinking water filter
Nitrospira sp. bin.260	Nitrospira sp. bin.260	GCA_022842445.1_ASM2284244v1	d__Bacteria;p__Nitrospirota;c__Nitrospiria;o__Nitrospirales;f__Nitrospiraceae;g__Nitrospira_F;s__	88.63	5	0	Drinking water filter
Nitrospira sp. ACE_NIT9	Nitrospira sp. ACE_NIT9	GCA_019636915.1_ASM1963691v1	d__Bacteria;p__Nitrospirota;c__Nitrospiria;o__Nitrospirales;f__Nitrospiraceae;g__Nitrospira_F;s__	91	6.97	50	Waste water treatment plant
Nitrospira sp. ACE_NIT8	Nitrospira sp. ACE_NIT8	GCA_019636935.1_ASM1963693v1	d__Bacteria;p__Nitrospirota;c__Nitrospiria;o__Nitrospirales;f__Nitrospiraceae;g__Nitrospira_F;s__	90.9	8.56	66.67	Waste water treatment plant
Candidatus_Nitrospira_inopinata	Candidatus_Nitrospira_inopinata	GCA_001458695.1_NiCh1	d__Bacteria;p__Nitrospirota;c__Nitrospiria;o__Nitrospirales;f__Nitrospiraceae;g__Nitrospira_F;s__Nitrospira_F inopinata	96.82	4.77	0	Hot water spring
Candidatus Nitrospira kreftii	Candidatus Nitrospira kreftii	GCA_014058405.1_ASM1405840v1	d__Bacteria;p__Nitrospirota;c__Nitrospiria;o__Nitrospirales;f__Nitrospiraceae;g__Nitrospira_F;s__Nitrospira_F kreftii	96.76	2.78	0	Bioreactor
Candidatus_Nitrospira_nitrificans	Candidatus_Nitrospira_nitrificans	GCA_001458775.1__COMA2_	d__Bacteria;p__Nitrospirota;c__Nitrospiria;o__Nitrospirales;f__Nitrospiraceae;g__Nitrospira_F;s__Nitrospira_F nitrificans	96.76	2.73	0	Bioreactor
Candidatus_Nitrospira_nitrosa	Candidatus_Nitrospira_nitrosa	GCA_001458735.1__COMA1_	d__Bacteria;p__Nitrospirota;c__Nitrospiria;o__Nitrospirales;f__Nitrospiraceae;g__Nitrospira_F;s__Nitrospira_F nitrosa	96.76	2.27	0	Bioreactor
Nitrospira sp. MAG_245	Nitrospira sp. MAG_245	GCA_009594825.1_ASM959482v1	d__Bacteria;p__Nitrospirota;c__Nitrospiria;o__Nitrospirales;f__Nitrospiraceae;g__Nitrospira_F;s__Nitrospira_F nitrosa	82.17	4.6	33.33	Activated sludge
Nitrospira sp. Bin_49_4	Nitrospira sp. Bin_49_4	GCA_022843765.1_ASM2284376v1	d__Bacteria;p__Nitrospirota;c__Nitrospiria;o__Nitrospirales;f__Nitrospiraceae;g__Nitrospira_F;s__Nitrospira_F sp001464735	91.31	1.92	0	Drinking water filter
Nitrospira_sp._Ga0074138	Nitrospira_sp._Ga0074138	GCA_001464735.1_Nitrospirae_bacterium_Ga0074138	d__Bacteria;p__Nitrospirota;c__Nitrospiria;o__Nitrospirales;f__Nitrospiraceae;g__Nitrospira_F;s__Nitrospira_F sp001464735	87.67	2.83	0	Drinking water treatment plant
Nitrospira_sp._SG-bin1	Nitrospira_sp._SG-bin1	GCA_002083365.1_ASM208336v1	d__Bacteria;p__Nitrospirota;c__Nitrospiria;o__Nitrospirales;f__Nitrospiraceae;g__Nitrospira_F;s__Nitrospira_F sp002083365	95.85	3.69	20	Drinking water filter
Nitrospira_sp._SG-bin2	Nitrospira_sp._SG-bin2	GCA_002083405.1_ASM208340v1	d__Bacteria;p__Nitrospirota;c__Nitrospiria;o__Nitrospirales;f__Nitrospiraceae;g__Nitrospira_F;s__Nitrospira_F sp002083405	95.85	3.69	0	Drinking water filter
Nitrospiraceae bacterium co.spades.DASTOOL.1kb_087	Nitrospiraceae bacterium co.spades.DASTOOL.1kb_087	GCA_019750685.1_ASM1975068v1	d__Bacteria;p__Nitrospirota;c__Nitrospiria;o__Nitrospirales;f__Nitrospiraceae;g__Nitrospira_F;s__Nitrospira_F sp002083405	97.37	3.83	93.33	Drinking water
Nitrospira sp. YR-XLJ-3	Nitrospira sp. YR-XLJ-3	GCA_015903955.1_ASM1590395v1	d__Bacteria;p__Nitrospirota;c__Nitrospiria;o__Nitrospirales;f__Nitrospiraceae;g__Nitrospira_F;s__Nitrospira_F sp002083565	96.08	3.69	20	Freshwater/ river
Nitrospira_sp._ST-bin4	Nitrospira_sp._ST-bin4	GCA_002083565.1_ASM208356v1	d__Bacteria;p__Nitrospirota;c__Nitrospiria;o__Nitrospirales;f__Nitrospiraceae;g__Nitrospira_F;s__Nitrospira_F sp002083565	94.49	4.6	0	Drinking water filter
Nitrospira sp. RBC035	Nitrospira sp. RBC035	GCA_902501035.1_RBC035	d__Bacteria;p__Nitrospirota;c__Nitrospiria;o__Nitrospirales;f__Nitrospiraceae;g__Nitrospira_F;s__Nitrospira_F sp002254365	94.94	2.32	25	Rotating Biological Contactor biofilm
Nitrospira sp. Ribe_18-Q3-R11-54_MAXAC.200	Nitrospira sp. Ribe_18-Q3-R11-54_MAXAC.200	GCA_016722055.1_ASM1672205v1	d__Bacteria;p__Nitrospirota;c__Nitrospiria;o__Nitrospirales;f__Nitrospiraceae;g__Nitrospira_F;s__Nitrospira_F sp002254365	96.76	2.73	33.33	Activated sludge
Nitrospira sp. Hade_18-Q3-R52-61_BAT3C.250	Nitrospira sp. Hade_18-Q3-R52-61_BAT3C.250	GCA_016712165.1_ASM1671216v1	d__Bacteria;p__Nitrospirota;c__Nitrospiria;o__Nitrospirales;f__Nitrospiraceae;g__Nitrospira_F;s__Nitrospira_F sp002254365	96.76	3.18	25	Activated sludge
Nitrospira_sp._UW-LDO-01	Nitrospira_sp._UW-LDO-01	GCA_002254365.1_ASM225436v1	d__Bacteria;p__Nitrospirota;c__Nitrospiria;o__Nitrospirales;f__Nitrospiraceae;g__Nitrospira_F;s__Nitrospira_F sp002254365	95.85	3.64	0	Activated sludge
Nitrospira sp. MAG_237	Nitrospira sp. MAG_237	GCA_009595005.1_ASM959500v1	d__Bacteria;p__Nitrospirota;c__Nitrospiria;o__Nitrospirales;f__Nitrospiraceae;g__Nitrospira_F;s__Nitrospira_F sp002254365	93.3	3.86	0	Activated sludge
Nitrospira_sp._UBA2082	Nitrospira_sp._UBA2082	GCA_002331335.1_ASM233133v1	d__Bacteria;p__Nitrospirota;c__Nitrospiria;o__Nitrospirales;f__Nitrospiraceae;g__Nitrospira_F;s__Nitrospira_F sp002331335	96.31	2.78	0	Sediment
Nitrospira_sp._UBA2083	Nitrospira_sp._UBA2083	GCA_002331625.1_ASM233162v1	d__Bacteria;p__Nitrospirota;c__Nitrospiria;o__Nitrospirales;f__Nitrospiraceae;g__Nitrospira_F;s__Nitrospira_F sp002331625	90.4	2.78	0	Sediment
Nitrospira_sp._UBA5702	Nitrospira_sp._UBA5702	GCA_002420045.1_ASM242004v1	d__Bacteria;p__Nitrospirota;c__Nitrospiria;o__Nitrospirales;f__Nitrospiraceae;g__Nitrospira_F;s__Nitrospira_F sp002420115	96.82	3.86	0	Sediment
Nitrospira_sp._UBA5698	Nitrospira_sp._UBA5698	GCA_002420115.1_ASM242011v1	d__Bacteria;p__Nitrospirota;c__Nitrospiria;o__Nitrospirales;f__Nitrospiraceae;g__Nitrospira_F;s__Nitrospira_F sp002420115	95.91	3.86	0	Sediment
Nitrospira sp. UBA11158	Nitrospira sp. UBA11158	GCA_003529185.1_ASM352918v1	d__Bacteria;p__Nitrospirota;c__Nitrospiria;o__Nitrospirales;f__Nitrospiraceae;g__Nitrospira_F;s__Nitrospira_F sp002420115	95.85	5.41	12.5	Sediment
Nitrospira_sp._UBA6909	Nitrospira_sp._UBA6909	GCA_002451055.1_ASM245105v1	d__Bacteria;p__Nitrospirota;c__Nitrospiria;o__Nitrospirales;f__Nitrospiraceae;g__Nitrospira_F;s__Nitrospira_F sp002451055	86.84	2.55	20	Estuary
Nitrospira_sp._CG24B	Nitrospira_sp._CG24B	GCA_002869845.2_ASM286984v2	d__Bacteria;p__Nitrospirota;c__Nitrospiria;o__Nitrospirales;f__Nitrospiraceae;g__Nitrospira_F;s__Nitrospira_F sp002869845	92.22	2.78	0	Rapid sand filter
Nitrospira sp. RSF9	Nitrospira sp. RSF9	GCA_005116745.1_ASM511674v1	d__Bacteria;p__Nitrospirota;c__Nitrospiria;o__Nitrospirales;f__Nitrospiraceae;g__Nitrospira_F;s__Nitrospira_F sp005116745	95.85	2.83	0	Rapid sand filter
Nitrospira sp. RSF5	Nitrospira sp. RSF5	GCA_005116895.1_ASM511689v1	d__Bacteria;p__Nitrospirota;c__Nitrospiria;o__Nitrospirales;f__Nitrospiraceae;g__Nitrospira_F;s__Nitrospira_F sp005116895	94.94	2.78	0	Rapid sand filter
Nitrospira sp. RSF12	Nitrospira sp. RSF12	GCA_005116955.1_ASM511695v1	d__Bacteria;p__Nitrospirota;c__Nitrospiria;o__Nitrospirales;f__Nitrospiraceae;g__Nitrospira_F;s__Nitrospira_F sp005116955	96.76	4.19	0	Rapid sand filter
Nitrospira sp. RSF1	Nitrospira sp. RSF1	GCA_005116965.1_ASM511696v1	d__Bacteria;p__Nitrospirota;c__Nitrospiria;o__Nitrospirales;f__Nitrospiraceae;g__Nitrospira_F;s__Nitrospira_F sp005116965	97.65	3.01	0	Rapid sand filter
Nitrospira sp. P-RSF-IL-20	Nitrospira sp. P-RSF-IL-20	GCA_013141205.1_ASM1314120v1	d__Bacteria;p__Nitrospirota;c__Nitrospiria;o__Nitrospirales;f__Nitrospiraceae;g__Nitrospira_F;s__Nitrospira_F sp005116965	90.17	3.45	50	Drinking water treatment plant
Nitrospira sp. RCA	Nitrospira sp. RCA	GCA_005239465.1_ASM523946v1	d__Bacteria;p__Nitrospirota;c__Nitrospiria;o__Nitrospirales;f__Nitrospiraceae;g__Nitrospira_F;s__Nitrospira_F sp005239465	94.03	2.73	0	Terrestrial subsurface
Nitrospira_sp._LK70	Nitrospira_sp._LK70	GCA_011090425.1_ASM1109042v1	d__Bacteria;p__Nitrospirota;c__Nitrospiria;o__Nitrospirales;f__Nitrospiraceae;g__Nitrospira_F;s__Nitrospira_F sp011090425	93.58	5.05	14.29	Activated sludge
Nitrospira sp. YR-XLJ-2	Nitrospira sp. YR-XLJ-2	GCA_015903945.1_ASM1590394v1	d__Bacteria;p__Nitrospirota;c__Nitrospiria;o__Nitrospirales;f__Nitrospiraceae;g__Nitrospira_F;s__Nitrospira_F sp015903945	88.12	4.09	0	Freshwater/ river
Nitrospira sp. YR-XLJ-1	Nitrospira sp. YR-XLJ-1	GCA_015903995.1_ASM1590399v1	d__Bacteria;p__Nitrospirota;c__Nitrospiria;o__Nitrospirales;f__Nitrospiraceae;g__Nitrospira_F;s__Nitrospira_F sp015903995	91.02	2.73	33.33	Freshwater/ river
Nitrospira sp. YR-LS	Nitrospira sp. YR-LS	GCA_015904045.1_ASM1590404v1	d__Bacteria;p__Nitrospirota;c__Nitrospiria;o__Nitrospirales;f__Nitrospiraceae;g__Nitrospira_F;s__Nitrospira_F sp015904045	89.99	4.55	42.86	Freshwater/ river
Nitrospira sp. YR-WHU	Nitrospira sp. YR-WHU	GCA_015904025.1_ASM1590402v1	d__Bacteria;p__Nitrospirota;c__Nitrospiria;o__Nitrospirales;f__Nitrospiraceae;g__Nitrospira_F;s__Nitrospira_F sp015904075	81.9	3.48	60	Freshwater/ river
Nitrospira sp. Kalu_18-Q3-R12-55_MAXAC.132v2	Nitrospira sp. Kalu_18-Q3-R12-55_MAXAC.132v2	GCA_016715825.1_ASM1671582v1	d__Bacteria;p__Nitrospirota;c__Nitrospiria;o__Nitrospirales;f__Nitrospiraceae;g__Nitrospira_F;s__Nitrospira_F sp016715825	95.68	4.6	0	Activated sludge
Nitrospira sp. M_DeepCast_65m_mx_150	Nitrospira sp. M_DeepCast_65m_mx_150	GCA_016788465.1_ASM1678846v1	d__Bacteria;p__Nitrospirota;c__Nitrospiria;o__Nitrospirales;f__Nitrospiraceae;g__Nitrospira_F;s__Nitrospira_F sp016788465	94.94	2.78	50	Freshwater/ lake
Nitrospira sp. M_DeepCast_65m_mx_150	Nitrospira sp. M_DeepCast_65m_mx_150	GCA_016873455.1_JGI_2017-08-21	d__Bacteria;p__Nitrospirota;c__Nitrospiria;o__Nitrospirales;f__Nitrospiraceae;g__Nitrospira_F;s__Nitrospira_F sp016873455	96.82	5.78	20	Freshwater/ lake
Nitrospira sp. M_DeepCast_50m_m2_151	Nitrospira sp. M_DeepCast_50m_m2_151	GCA_016873515.1_JGI_2017-08-21	d__Bacteria;p__Nitrospirota;c__Nitrospiria;o__Nitrospirales;f__Nitrospiraceae;g__Nitrospira_F;s__Nitrospira_F sp016873515	96.82	4.22	28.57	Freshwater/ lake
Nitrospira sp. CTRL-LIN-TMP-bin1	Nitrospira sp. CTRL-LIN-TMP-bin1	GCA_018242685.1_ASM1824268v1	d__Bacteria;p__Nitrospirota;c__Nitrospiria;o__Nitrospirales;f__Nitrospiraceae;g__Nitrospira_F;s__Nitrospira_F sp018242685	95.85	3.23	0	Activated sludge
Nitrospira sp. KAN-bin2	Nitrospira sp. KAN-bin2	GCA_018242725.1_ASM1824272v1	d__Bacteria;p__Nitrospirota;c__Nitrospiria;o__Nitrospirales;f__Nitrospiraceae;g__Nitrospira_F;s__Nitrospira_F sp018242725	95.85	1.82	0	Activated sludge
Nitrospira sp. KAN-bin1	Nitrospira sp. KAN-bin1	GCA_018242765.1_ASM1824276v1	d__Bacteria;p__Nitrospirota;c__Nitrospiria;o__Nitrospirales;f__Nitrospiraceae;g__Nitrospira_F;s__Nitrospira_F sp018242765	96.76	1.82	0	Activated sludge
Nitrospira sp. new MAG-287	Nitrospira sp. new MAG-287	GCA_016789065.1_ASM1678906v1	d__Bacteria;p__Nitrospirota;c__Nitrospiria;o__Nitrospirales;f__Nitrospiraceae;g__Nitrospira_F;s__Nitrospira_F sp018242765	96.76	2.73	33.33	Activated sludge
Nitrospira sp, AMP-bin1	Nitrospira sp, AMP-bin1	GCA_018242825.1_ASM1824282v1	d__Bacteria;p__Nitrospirota;c__Nitrospiria;o__Nitrospirales;f__Nitrospiraceae;g__Nitrospira_F;s__Nitrospira_F sp018242765	96.76	2.73	0	Activated sludge
Nitrospira sp. YR-ZJ	Nitrospira sp. YR-ZJ	GCA_015903965.1_ASM1590396v1	d__Bacteria;p__Nitrospirota;c__Nitrospiria;o__Nitrospirales;f__Nitrospiraceae;g__Nitrospira_F;s__Nitrospira_F sp900696515	84.89	1.14	0	Freshwater/ river
Nitrospira_sp._HN-bin3	Nitrospira_sp._HN-bin3	GCA_002083355.1_ASM208335v1	d__Bacteria;p__Nitrospirota;c__Nitrospiria;o__Nitrospirales;f__Nitrospiraceae;g__Nitrospira_F;s__Nitrospira_F sp900696515	82.27	1.37	0	Drinking water filter
Nitrospira sp. RBC044	Nitrospira sp. RBC044	GCA_902500705.1_RBC044	d__Bacteria;p__Nitrospirota;c__Nitrospiria;o__Nitrospirales;f__Nitrospiraceae;g__Nitrospira_F;s__Nitrospira_F sp902500705	91.76	1.82	0	Rotating Biological Contactor biofilm
Nitrospira sp. RBC042	Nitrospira sp. RBC042	GCA_902500795.1_RBC042	d__Bacteria;p__Nitrospirota;c__Nitrospiria;o__Nitrospirales;f__Nitrospiraceae;g__Nitrospira_F;s__Nitrospira_F sp902500705	93.28	4.82	42.86	Rotating Biological Contactor biofilm
Nitrospira sp. RBC083	Nitrospira sp. RBC083	GCA_902500745.1_RBC083	d__Bacteria;p__Nitrospirota;c__Nitrospiria;o__Nitrospirales;f__Nitrospiraceae;g__Nitrospira_F;s__Nitrospira_F sp902500745	82.9	1.87	0	Rotating Biological Contactor biofilm
Nitrospira sp. RBC001	Nitrospira sp. RBC001	GCA_902500755.1_RBC001	d__Bacteria;p__Nitrospirota;c__Nitrospiria;o__Nitrospirales;f__Nitrospiraceae;g__Nitrospira_F;s__Nitrospira_F sp902500755	94.94	2.73	0	Rotating Biological Contactor biofilm
Nitrospira sp. RBC069	Nitrospira sp. RBC069	GCA_902500775.1_RBC069	d__Bacteria;p__Nitrospirota;c__Nitrospiria;o__Nitrospirales;f__Nitrospiraceae;g__Nitrospira_F;s__Nitrospira_F sp902500775	95.85	2.73	0	Rotating Biological Contactor biofilm
Nitrospira sp. RBC100	Nitrospira sp. RBC100	GCA_902500805.1_RBC100	d__Bacteria;p__Nitrospirota;c__Nitrospiria;o__Nitrospirales;f__Nitrospiraceae;g__Nitrospira_F;s__Nitrospira_F sp902500805	94.03	2.27	0	Rotating Biological Contactor biofilm
Nitrospira sp. RBC093	Nitrospira sp. RBC093	GCA_902500825.1_RBC093	d__Bacteria;p__Nitrospirota;c__Nitrospiria;o__Nitrospirales;f__Nitrospiraceae;g__Nitrospira_F;s__Nitrospira_F sp902500825	94.94	2.83	0	Rotating Biological Contactor biofilm
Nitrospiraceae bacterium AM_1312	Nitrospiraceae bacterium AM_1312	GCA_900299325.1_Unknown_Nitrospiraceae_bacterium_AM_1312	d__Bacteria;p__Nitrospirota;c__Nitrospiria;o__Nitrospirales;f__Nitrospiraceae;g__OMJK01;s__OMJK01 sp900299325	85.71	1.82	0	Freshwater/ river
Nitrospira sp. MC14_S12_M_CONCOCT_129	Nitrospira sp. MC14_S12_M_CONCOCT_129	GCA_013521025.1_ASM1352102v1	d__Bacteria;p__Nitrospirota;c__Nitrospiria;o__Nitrospirales;f__Nitrospiraceae;g__Palsa-1315;s__Palsa-1315 sp002737345	95.85	0.91	0	Freshwater
Nitrospira sp. MC17_S15_bin_99	Nitrospira sp. MC17_S15_bin_99	GCA_016106505.1_ASM1610650v1	d__Bacteria;p__Nitrospirota;c__Nitrospiria;o__Nitrospirales;f__Nitrospiraceae;g__Palsa-1315;s__Palsa-1315 sp002737345	95.85	0.91	0	Freshwater
Nitrospira sp. SU08M_6M_Binsanity_100	Nitrospira sp. SU08M_6M_Binsanity_100	GCA_016106515.1_ASM1610651v1	d__Bacteria;p__Nitrospirota;c__Nitrospiria;o__Nitrospirales;f__Nitrospiraceae;g__Palsa-1315;s__Palsa-1315 sp002737345	95.85	0.91	0	Freshwater
Nitrospira sp. ON33M_5M_Binsanity_131	Nitrospira sp. ON33M_5M_Binsanity_131	GCA_016106475.1_ASM1610647v1	d__Bacteria;p__Nitrospirota;c__Nitrospiria;o__Nitrospirales;f__Nitrospiraceae;g__Palsa-1315;s__Palsa-1315 sp002737345	94.94	0.91	0	Freshwater
Nitrospiraceae bacterium F1-20-MAGs162	Nitrospiraceae bacterium F1-20-MAGs162	GCA_005788665.1_ASM578866v1	d__Bacteria;p__Nitrospirota;c__Nitrospiria;o__Nitrospirales;f__Nitrospiraceae;g__Palsa-1315;s__Palsa-1315 sp002737345	91.21	1.06	66.67	Freshwater/ lake
Nitrospira sp. MC9_S7_M_Binsanity_088	Nitrospira sp. MC9_S7_M_Binsanity_088	GCA_016106435.1_ASM1610643v1	d__Bacteria;p__Nitrospirota;c__Nitrospiria;o__Nitrospirales;f__Nitrospiraceae;g__Palsa-1315;s__Palsa-1315 sp002737345	94.66	1.09	0	Freshwater
Nitrospira sp. MC12_S10_M_CONCOCT_025	Nitrospira sp. MC12_S10_M_CONCOCT_025	GCA_016106465.1_ASM1610646v1	d__Bacteria;p__Nitrospirota;c__Nitrospiria;o__Nitrospirales;f__Nitrospiraceae;g__Palsa-1315;s__Palsa-1315 sp002737345	95.85	1.36	0	Freshwater
Nitrospiraceae bacterium F1-60-MAGs160	Nitrospiraceae bacterium F1-60-MAGs160	GCA_005798745.1_ASM579874v1	d__Bacteria;p__Nitrospirota;c__Nitrospiria;o__Nitrospirales;f__Nitrospiraceae;g__Palsa-1315;s__Palsa-1315 sp002737345	87.34	1.82	50	Freshwater/ lake
Nitrospira sp. RSF7	Nitrospira sp. RSF7	GCA_005116825.1_ASM511682v1	d__Bacteria;p__Nitrospirota;c__Nitrospiria;o__Nitrospirales;f__Nitrospiraceae;g__Palsa-1315;s__Palsa-1315 sp002869885	96.76	2.73	0	Rapid sand filter
Nitrospira_sp._CG24C	Nitrospira_sp._CG24C	GCA_002869885.2_ASM286988v2	d__Bacteria;p__Nitrospirota;c__Nitrospiria;o__Nitrospirales;f__Nitrospiraceae;g__Palsa-1315;s__Palsa-1315 sp002869885	92.14	2.73	0	Rapid sand filter
Nitrospira_sp._CG24E	Nitrospira_sp._CG24E	GCA_002869895.2_ASM286989v2	d__Bacteria;p__Nitrospirota;c__Nitrospiria;o__Nitrospirales;f__Nitrospiraceae;g__Palsa-1315;s__Palsa-1315 sp002869895	93.98	4.09	0	Rapid sand filter
Nitrospira_sp._CG24A	Nitrospira_sp._CG24A	GCA_002869925.2_ASM286992v2	d__Bacteria;p__Nitrospirota;c__Nitrospiria;o__Nitrospirales;f__Nitrospiraceae;g__Palsa-1315;s__Palsa-1315 sp002869925	94.03	2.73	0	Rapid sand filter
Nitrospira sp. palsa_1315	Nitrospira sp. palsa_1315	GCA_003152135.1_20120700_P3D	d__Bacteria;p__Nitrospirota;c__Nitrospiria;o__Nitrospirales;f__Nitrospiraceae;g__Palsa-1315;s__Palsa-1315 sp003135435	93.59	2.73	0	Peat
Nitrospira sp. palsa_1310	Nitrospira sp. palsa_1310	GCA_003135435.1_20111000_P3M	d__Bacteria;p__Nitrospirota;c__Nitrospiria;o__Nitrospirales;f__Nitrospiraceae;g__Palsa-1315;s__Palsa-1315 sp003135435	96.76	3.18	0	Peat
Nitrospira sp. RSF8	Nitrospira sp. RSF8	GCA_005116815.1_ASM511681v1	d__Bacteria;p__Nitrospirota;c__Nitrospiria;o__Nitrospirales;f__Nitrospiraceae;g__Palsa-1315;s__Palsa-1315 sp005116815	81.76	1.82	0	Rapid sand filter
Nitrospira sp. RSF3	Nitrospira sp. RSF3	GCA_005116835.1_ASM511683v1	d__Bacteria;p__Nitrospirota;c__Nitrospiria;o__Nitrospirales;f__Nitrospiraceae;g__Palsa-1315;s__Palsa-1315 sp005116835	95.85	3.18	0	Rapid sand filter
Nitrospira sp. WB-IL-16	Nitrospira sp. WB-IL-16	GCA_013140535.1_ASM1314053v1	d__Bacteria;p__Nitrospirota;c__Nitrospiria;o__Nitrospirales;f__Nitrospiraceae;g__Palsa-1315;s__Palsa-1315 sp005116835	88.52	5	28.57	Drinking water treatment plant
Nitrospira sp. RSF6	Nitrospira sp. RSF6	GCA_005116885.1_ASM511688v1	d__Bacteria;p__Nitrospirota;c__Nitrospiria;o__Nitrospirales;f__Nitrospiraceae;g__Palsa-1315;s__Palsa-1315 sp005116885	95.65	0.91	0	Rapid sand filter
Nitrospiraceae bacterium Hainich-H41-bin006-1	Nitrospiraceae bacterium Hainich-H41-bin006-1	GCA_919901595.1_Hainich-H41-bin006-1	d__Bacteria;p__Nitrospirota;c__Nitrospiria;o__Nitrospirales;f__Nitrospiraceae;g__Palsa-1315;s__Palsa-1315 sp005116885	96.76	1.82	0	Groundwater
Nitrospira sp. RSF11	Nitrospira sp. RSF11	GCA_005116945.1_ASM511694v1	d__Bacteria;p__Nitrospirota;c__Nitrospiria;o__Nitrospirales;f__Nitrospiraceae;g__Palsa-1315;s__Palsa-1315 sp005116945	82.69	4.6	16.67	Rapid sand filter
Nitrospira sp. RCB	Nitrospira sp. RCB	GCA_005239475.1_ASM523947v1	d__Bacteria;p__Nitrospirota;c__Nitrospiria;o__Nitrospirales;f__Nitrospiraceae;g__Palsa-1315;s__Palsa-1315 sp005239475	91.36	2.73	33.33	Terrestrial subsurface
Nitrospiraceae bacterium 3_4_m_bin12	Nitrospiraceae bacterium 3_4_m_bin12	GCA_016650275.1_ASM1665027v1	d__Bacteria;p__Nitrospirota;c__Nitrospiria;o__Nitrospirales;f__Nitrospiraceae;g__Palsa-1315;s__Palsa-1315 sp005239475	93.18	6.36	0	Permafrost
Nitrospira sp. Bin_54_10	Nitrospira sp. Bin_54_10	GCA_009885705.1_ASM988570v1	d__Bacteria;p__Nitrospirota;c__Nitrospiria;o__Nitrospirales;f__Nitrospiraceae;g__Palsa-1315;s__Palsa-1315 sp009885705	91.31	3.82	20	Arctic sediment lake
Nitrospiraceae bacterium WB-IL-04	Nitrospiraceae bacterium WB-IL-04	GCA_013140715.1_ASM1314071v1	d__Bacteria;p__Nitrospirota;c__Nitrospiria;o__Nitrospirales;f__Nitrospiraceae;g__Palsa-1315;s__Palsa-1315 sp013140715	96.76	3.18	25	Drinking water treatment plant
Nitrospiraceae bacterium ES-bin-41	Nitrospiraceae bacterium ES-bin-41	GCA_014379455.1_ASM1437945v1	d__Bacteria;p__Nitrospirota;c__Nitrospiria;o__Nitrospirales;f__Nitrospiraceae;g__Palsa-1315;s__Palsa-1315 sp014379455	90.85	3.99	0	Glacier
Nitrospira sp. EFPC_84	Nitrospira sp. EFPC_84	GCA_016880205.1_ASM1688020v1	d__Bacteria;p__Nitrospirota;c__Nitrospiria;o__Nitrospirales;f__Nitrospiraceae;g__Palsa-1315;s__Palsa-1315 sp016219645	82.94	3.36	28.57	Freshwater sediment
Nitrospira sp. M_DeepCast_65m_m2_186	Nitrospira sp. M_DeepCast_65m_m2_186	GCA_016873525.1_JGI_2017-08-21	d__Bacteria;p__Nitrospirota;c__Nitrospiria;o__Nitrospirales;f__Nitrospiraceae;g__SCVQ01;s__SCVQ01 sp016873525	86.81	2.73	0	Freshwater/ lake
Nitrospira sp. M_DeepCast_65m_m2_155	Nitrospira sp. M_DeepCast_65m_m2_155	GCA_005808785.1_ASM580878v1	d__Bacteria;p__Nitrospirota;c__Nitrospiria;o__Nitrospirales;f__Nitrospiraceae;g__SYGV01;s__SYGV01 sp005799365	81.48	7.73	55.56	Freshwater/ lake
Nitrospira sp. M_DeepCast_65m_m2_155	Nitrospira sp. M_DeepCast_65m_m2_155	GCA_016873495.1_JGI_2017-08-21	d__Bacteria;p__Nitrospirota;c__Nitrospiria;o__Nitrospirales;f__Nitrospiraceae;g__SYGV01;s__SYGV01 sp016873495	96.76	2.73	0	Freshwater/ lake
Nitrospira sp. K_Offshore_80m_m2_040	Nitrospira sp. K_Offshore_80m_m2_040	GCA_016873435.1_JGI_2017-08-21	d__Bacteria;p__Nitrospirota;c__Nitrospiria;o__Nitrospirales;f__Nitrospiraceae;g__VGXF01;s__VGXF01 sp016873435	94.09	3.92	0	Freshwater/ lake
Nitrospira sp. K_Offshore_80m_m2_121	Nitrospira sp. K_Offshore_80m_m2_121	GCA_016873395.1_JGI_2017-08-21	d__Bacteria;p__Nitrospirota;c__Nitrospiria;o__Nitrospirales;f__Nitrospiraceae;g__VGXG01;s__VGXG01 sp016873395	98.12	2.78	0	Freshwater/ lake
Nitrospirales bacterium Hainich-H14-bin041-1	Nitrospirales bacterium Hainich-H14-bin041-1	GCA_919902955.1_Hainich-H14-bin041-1	d__Bacteria;p__Nitrospirota;c__Nitrospiria;o__Nitrospirales;f__NS-4;g__SCTG01;s__	83.45	1.2	50	Groundwater
Nitrospiraceae bacterium ERR599062_bin.35_MetaBAT_v2.12.1_MAG	Nitrospiraceae bacterium ERR599062_bin.35_MetaBAT_v2.12.1_MAG	GCA_913046395.1_ERR599062_bin.35_MetaBAT_v2.12.1_MAG	d__Bacteria;p__Nitrospirota;c__Nitrospiria;o__Nitrospirales;f__UBA2166;g__UBA2166;s__UBA2166 sp002328825	89.36	1.87	33.33	Aquatic
Nitrospiraceae_bacterium_UBA2166	Nitrospiraceae_bacterium_UBA2166	GCA_002328825.1_ASM232882v1	d__Bacteria;p__Nitrospirota;c__Nitrospiria;o__Nitrospirales;f__UBA2166;g__UBA2166;s__UBA2166 sp002328825	87.32	2.73	33.33	Seawater
Nitrospiraceae_bacterium NP85	Nitrospiraceae_bacterium NP85	GCA_002726235.1_ASM272623v1	d__Bacteria;p__Nitrospirota;c__Nitrospiria;o__Nitrospirales;f__UBA2166;g__UBA2166;s__UBA2166 sp002726235	83.68	1.82	50	Marine
Nitrospirales bacterium SZUA-1196	Nitrospirales bacterium SZUA-1196	GCA_015664745.1_ASM1566474v1	d__Bacteria;p__Nitrospirota;c__Nitrospiria;o__Nitrospirales;f__UBA2166;g__UBA2166;s__UBA2166 sp012965905	83.32	0.91	0	Hydrothermal vent
Nitrospirales bacterium UWMA-0026	Nitrospirales bacterium UWMA-0026	GCA_012965905.1_ASM1296590v1	d__Bacteria;p__Nitrospirota;c__Nitrospiria;o__Nitrospirales;f__UBA2166;g__UBA2166;s__UBA2166 sp012965905	84.99	1.52	40	Hydrothermal
Nitrospirales bacterium UWMA-0011	Nitrospirales bacterium UWMA-0011	GCA_012966185.1_ASM1296618v1	d__Bacteria;p__Nitrospirota;c__Nitrospiria;o__Nitrospirales;f__UBA2166;g__UBA2166;s__UBA2166 sp012965905	80.29	8.75	8.33	Hydrothermal
Nitrospirales bacterium UWMA-0093	Nitrospirales bacterium UWMA-0093	GCA_012964425.1_ASM1296442v1	d__Bacteria;p__Nitrospirota;c__Nitrospiria;o__Nitrospirales;f__UBA2166;g__UBA2166;s__UBA2166 sp012965905	82.26	9.09	0	Hydrothermal
Nitrospira sp. HKST-UBA02	Nitrospira sp. HKST-UBA02	GCA_020430345.1_ASM2043034v1	d__Bacteria;p__Nitrospirota;c__Nitrospiria;o__Nitrospirales;f__UBA8639;g__;s__	97.49	0	0	Activated sludge
Nitrospira sp. HKST-UBA05	Nitrospira sp. HKST-UBA05	GCA_020430305.1_ASM2043030v1	d__Bacteria;p__Nitrospirota;c__Nitrospiria;o__Nitrospirales;f__UBA8639;g__;s__	95.8	0	0	Activated sludge
Nitrospira sp. HKST-UBA06	Nitrospira sp. HKST-UBA06	GCA_020430325.1_ASM2043032v1	d__Bacteria;p__Nitrospirota;c__Nitrospiria;o__Nitrospirales;f__UBA8639;g__;s__	95.8	0	0	Activated sludge
Nitrospiraceae bacterium HK-STAS-NITR-1	Nitrospiraceae bacterium HK-STAS-NITR-1	GCA_020632635.1_ASM2063263v1	d__Bacteria;p__Nitrospirota;c__Nitrospiria;o__Nitrospirales;f__UBA8639;g__;s__	92.03	0	0	Activated sludge
Nitrospira sp. HKST-UBA03	Nitrospira sp. HKST-UBA03	GCA_020430335.1_ASM2043033v1	d__Bacteria;p__Nitrospirota;c__Nitrospiria;o__Nitrospirales;f__UBA8639;g__;s__	88.88	0	0	Activated sludge
Nitrospira sp. HKST-UBA04	Nitrospira sp. HKST-UBA04	GCA_020430285.1_ASM2043028v1	d__Bacteria;p__Nitrospirota;c__Nitrospiria;o__Nitrospirales;f__UBA8639;g__;s__	95.8	1.36	0	Activated sludge
Nitrospirales bacterium NPIRA02	Nitrospirales bacterium NPIRA02	GCA_021604005.1_ASM2160400v1	d__Bacteria;p__Nitrospirota;c__Nitrospiria;o__Nitrospirales;f__UBA8639;g__;s__	97.67	2.83	33.33	Seawater readtor innoculated with biomass from sponge
Nitrospirales bacterium NPIRA01	Nitrospirales bacterium NPIRA01	GCA_021603905.1_ASM2160390v1	d__Bacteria;p__Nitrospirota;c__Nitrospiria;o__Nitrospirales;f__UBA8639;g__;s__	90.18	2.95	50	Seawater readtor innoculated with biomass from sponge
Nitrospirales bacterium NPIRA04	Nitrospirales bacterium NPIRA04	GCA_021604145.1_ASM2160414v1	d__Bacteria;p__Nitrospirota;c__Nitrospiria;o__Nitrospirales;f__UBA8639;g__;s__	81.43	4.25	30	Seawater readtor innoculated with biomass from sponge
Nitrospirales bacterium jk18x22bins.71	Nitrospirales bacterium jk18x22bins.71	GCA_022825885.1_ASM2282588v1	d__Bacteria;p__Nitrospirota;c__Nitrospiria;o__Nitrospirales;f__UBA8639;g__Bin75;s__	94.03	0	0	Sponge
Nitrospirales bacterium MEX2-MAG7	Nitrospirales bacterium MEX2-MAG7	GCA_020027205.1_ASM2002720v1	d__Bacteria;p__Nitrospirota;c__Nitrospiria;o__Nitrospirales;f__UBA8639;g__Bin75;s__	93.68	0.91	0	Cold-seep carbonates
Nitrospirales bacterium p16x63bins.32	Nitrospirales bacterium p16x63bins.32	GCA_022828225.1_ASM2282822v1	d__Bacteria;p__Nitrospirota;c__Nitrospiria;o__Nitrospirales;f__UBA8639;g__Bin75;s__	97.67	1.82	0	Sponge
Nitrospirales bacterium MEX2-MAG12	Nitrospirales bacterium MEX2-MAG12	GCA_020027535.1_ASM2002753v1	d__Bacteria;p__Nitrospirota;c__Nitrospiria;o__Nitrospirales;f__UBA8639;g__Bin75;s__	97.16	2.8	25	Cold-seep carbonates
Nitrospirales bacterium jk18xAbins.40	Nitrospirales bacterium jk18xAbins.40	GCA_022821825.1_ASM2282182v1	d__Bacteria;p__Nitrospirota;c__Nitrospiria;o__Nitrospirales;f__UBA8639;g__Bin75;s__	97.73	2.95	0	Sponge
Nitrospirales bacterium jk18x1bzbins.57	Nitrospirales bacterium jk18x1bzbins.57	GCA_022826845.1_ASM2282684v1	d__Bacteria;p__Nitrospirota;c__Nitrospiria;o__Nitrospirales;f__UBA8639;g__Bin75;s__	92.27	3.64	0	Sponge
Nitrospirales bacterium p16x43bins.60	Nitrospirales bacterium p16x43bins.60	GCA_022820305.1_ASM2282030v1	d__Bacteria;p__Nitrospirota;c__Nitrospiria;o__Nitrospirales;f__UBA8639;g__Bin75;s__	97.73	3.86	0	Sponge
Nitrospirales bacterium p16x33bins.5	Nitrospirales bacterium p16x33bins.5	GCA_022821285.1_ASM2282128v1	d__Bacteria;p__Nitrospirota;c__Nitrospiria;o__Nitrospirales;f__UBA8639;g__Bin75;s__	97.73	3.86	0	Sponge
Nitrospirales bacterium jk18x7bins.31	Nitrospirales bacterium jk18x7bins.31	GCA_022824245.1_ASM2282424v1	d__Bacteria;p__Nitrospirota;c__Nitrospiria;o__Nitrospirales;f__UBA8639;g__Bin75;s__	96.82	3.86	16.67	Sponge
Nitrospirales bacterium jk18x40bins.30	Nitrospirales bacterium jk18x40bins.30	GCA_022824735.1_ASM2282473v1	d__Bacteria;p__Nitrospirota;c__Nitrospiria;o__Nitrospirales;f__UBA8639;g__Bin75;s__	91.31	4.55	20	Sponge
Nitrospira_sp._bin75	Nitrospira_sp._bin75	GCA_002238765.1_ASM223876v1	d__Bacteria;p__Nitrospirota;c__Nitrospiria;o__Nitrospirales;f__UBA8639;g__Bin75;s__Bin75 sp002238765	94.09	2.73	0	Sponge
Nitrospirales bacterium PNGst_C_binSS2	Nitrospirales bacterium PNGst_C_binSS2	GCA_007570995.1_ASM757099v1	d__Bacteria;p__Nitrospirota;c__Nitrospiria;o__Nitrospirales;f__UBA8639;g__Bin75;s__Bin75 sp007570995	83.96	0.91	0	Sponge
Nitrospira_sp._SB0666_bin_27	Nitrospira_sp._SB0666_bin_27	GCA_009836985.1_ASM983698v1	d__Bacteria;p__Nitrospirota;c__Nitrospiria;o__Nitrospirales;f__UBA8639;g__Bin75;s__Bin75 sp009840285	80.65	1.14	0	Sponge
Nitrospira_sp._SB0662_bin_26	Nitrospira_sp._SB0662_bin_26	GCA_009840285.1_ASM984028v1	d__Bacteria;p__Nitrospirota;c__Nitrospiria;o__Nitrospirales;f__UBA8639;g__Bin75;s__Bin75 sp009840285	95.45	3.86	20	Sponge
Nitrospira_sp._SB0678_bin_10	Nitrospira_sp._SB0678_bin_10	GCA_009842145.1_ASM984214v1	d__Bacteria;p__Nitrospirota;c__Nitrospiria;o__Nitrospirales;f__UBA8639;g__Bin75;s__Bin75 sp009840285	94.8	5.08	28.57	Sponge
Nitrospira_sp._SB0673_bin_12	Nitrospira_sp._SB0673_bin_12	GCA_009844615.1_ASM984461v1	d__Bacteria;p__Nitrospirota;c__Nitrospiria;o__Nitrospirales;f__UBA8639;g__Bin75;s__Bin75 sp009842645	92.34	1.14	0	Sponge
Nitrospira_sp._SB0667_bin_9	Nitrospira_sp._SB0667_bin_9	GCA_009836145.1_ASM983614v1	d__Bacteria;p__Nitrospirota;c__Nitrospiria;o__Nitrospirales;f__UBA8639;g__Bin75;s__Bin75 sp009842645	93.64	1.19	0	Sponge
Nitrospira_sp._SB0661_bin_20	Nitrospira_sp._SB0661_bin_20	GCA_009841415.1_ASM984141v1	d__Bacteria;p__Nitrospirota;c__Nitrospiria;o__Nitrospirales;f__UBA8639;g__Bin75;s__Bin75 sp009842645	91.72	1.59	0	Sponge
Nitrospira_sp._SB0677_bin_15	Nitrospira_sp._SB0677_bin_15	GCA_009842645.1_ASM984264v1	d__Bacteria;p__Nitrospirota;c__Nitrospiria;o__Nitrospirales;f__UBA8639;g__Bin75;s__Bin75 sp009842645	95.71	2.5	0	Sponge
Nitrospira_sp._SB0675_bin_23	Nitrospira_sp._SB0675_bin_23	GCA_009843795.1_ASM984379v1	d__Bacteria;p__Nitrospirota;c__Nitrospiria;o__Nitrospirales;f__UBA8639;g__Bin75;s__Bin75 sp009842645	95.3	4.32	0	Sponge
Nitrospira sp. CO36405bin_1	Nitrospira sp. CO36405bin_1	GCA_011523385.1_ASM1152338v1	d__Bacteria;p__Nitrospirota;c__Nitrospiria;o__Nitrospirales;f__UBA8639;g__Bin75;s__Bin75 sp011523385	98.64	3.86	0	Sponge
Nitrospirales bacterium Plut_88904	Nitrospirales bacterium Plut_88904	GCA_012270585.1_ASM1227058v1	d__Bacteria;p__Nitrospirota;c__Nitrospiria;o__Nitrospirales;f__UBA8639;g__Bin75;s__Bin75 sp012270585	97.73	3.16	0	Coral
Nitrospirales bacterium MH-Pat-all_autometa_1-10	Nitrospirales bacterium MH-Pat-all_autometa_1-10	GCA_012103275.1_ASM1210327v1	d__Bacteria;p__Nitrospirota;c__Nitrospiria;o__Nitrospirales;f__UBA8639;g__JAALKI01;s__JAALKI01 sp011088105	95.55	1.82	50	Sponge
"Ca. Nitronereus thalassa" - Elba strain	"Ca. Nitronereus thalassa" (Elba enrichment)	SAMN32641646	d__Bacteria;p__Nitrospirota;c__Nitrospiria;o__Nitrospirales;f__UBA8639;g__SPGG5;s__	97.67	1.82	50	Marine
"Ca. N. allomarina" - Vancouver strain	"Ca. Nitrospira allomarina" (Vancouver enrichment)	SAMN32641628	d__Bacteria;p__Nitrospirota;c__Nitrospiria;o__Nitrospirales;f__UBA8639;g__UBA8639;s__	96.76	0.91	0	Marine
"Ca. N. neomarina" - Denmark strain	"Ca. Nitrospira neomarina" (Denmark strain)	SAMN32641989	d__Bacteria;p__Nitrospirota;c__Nitrospiria;o__Nitrospirales;f__UBA8639;g__UBA8639;s__	96.71	1.82	0	Marine
Nitrospirales Maine strain	Nitrospira sp. MA-1	SAMN32641643	d__Bacteria;p__Nitrospirota;c__Nitrospiria;o__Nitrospirales;f__UBA8639;g__UBA8639;s__	96.64	1.82	0	Marine
Nitrospira sp. HKST-UBA08	Nitrospira sp. HKST-UBA08	GCA_020430245.1_ASM2043024v1	d__Bacteria;p__Nitrospirota;c__Nitrospiria;o__Nitrospirales;f__UBA8639;g__UBA8639;s__	80.85	2	33.33	Activated sludge
Nitrospiraceae bacterium HK-STAS-NITR-2	Nitrospiraceae bacterium HK-STAS-NITR-2	GCA_020632595.1_ASM2063259v1	d__Bacteria;p__Nitrospirota;c__Nitrospiria;o__Nitrospirales;f__UBA8639;g__UBA8639;s__	95.91	2.95	0	Activated sludge
Nitrospirales bacterium NPIRA06	Nitrospirales bacterium NPIRA06	GCA_021604365.1_ASM2160436v1	d__Bacteria;p__Nitrospirota;c__Nitrospiria;o__Nitrospirales;f__UBA8639;g__UBA8639;s__	85.4	3.64	50	Seawater readtor innoculated with biomass from sponge
Nitrospirales bacterium NPIRA03	Nitrospirales bacterium NPIRA03	GCA_021604105.1_ASM2160410v1	d__Bacteria;p__Nitrospirota;c__Nitrospiria;o__Nitrospirales;f__UBA8639;g__UBA8639;s__	95.73	4.55	20	Seawater readtor innoculated with biomass from sponge
Ca. N. alkalitolerans KS	"Ca. N. alkalitolerans KS"	PRJEB34830 (ENA)	d__Bacteria;p__Nitrospirota;c__Nitrospiria;o__Nitrospirales;f__UBA8639;g__UBA8639;s__	95.83	4.83	12.5	Alkaline lakes
Nitrospiraceae bacterium UBA8639	Nitrospiraceae bacterium UBA8639	GCA_003523945.1_ASM352394v1	d__Bacteria;p__Nitrospirota;c__Nitrospiria;o__Nitrospirales;f__UBA8639;g__UBA8639;s__UBA8639 sp003523945	82.75	6.38	80	Waste water treatment plant
Nitrospirales bacterium Dino_bin26	Nitrospirales bacterium Dino_bin26	GCA_009377845.1_ASM937784v1	d__Bacteria;p__Nitrospirota;c__Nitrospiria;o__Nitrospirales;f__UBA8639;g__UBA8639;s__UBA8639 sp009377845	90.4	6.36	12.5	Dinosaur bone
Nitrospira sp. RBC003	Nitrospira sp. RBC003	GCA_902500695.1_RBC003	d__Bacteria;p__Nitrospirota;c__Nitrospiria;o__Nitrospirales;f__UBA8639;g__UBA8639;s__UBA8639 sp902500695	94.94	1.82	0	Rotating Biological Contactor biofilm
Nitrospira marine Nb295	Nitrospira marina Nb-295	2596583682 (JGI IMG)	d__Bacteria;p__Nitrospirota;c__Nitrospiria;o__Nitrospirales;f__UBA8639;g__UBA8639;s__	96.71	0.91	0	Marine
