# Supplementary material for: Cultivation and genomic characterization of novel and ubiquitous marine nitrite-oxidizing bacteria from the Nitrospirales
Source: ISME J. 2023 Sep 25;17(11):2123–33. doi: 10.1038/s41396-023-01518-6 (PMC10579370; doi:10.1038/s41396-023-01518-6)
Supplement: Supplementary file 4 — Table S3 [file 41396_2023_1518_MOESM4_ESM.xlsx]

## Sheet: Table3
Table S3. Pairwise 16S rRNA sequence identities, lengths, and pairwise alignment lengths of selected lineage IV Nitrospirales.
Query ID	Sequence ID	Nucleotide identity (%)	Query length (bp)	Sequence length (bp)	Alignment length (bp)
" Ca. N. allomarina" - Vancouver enrichment	" Ca. N. allomarina" - Vancouver enrichment	100	1529	1529	1529
" Ca. N. allomarina" - Vancouver enrichment	Nitrospira marina Nb-295	99.6	1529	1529	1529
" Ca. N. allomarina" - Vancouver enrichment	" Ca. N. neomarina" - Denmark strain	99.5	1529	1529	1529
" Ca. N. allomarina" - Vancouver enrichment	Nitrospira sp. MA-1	99.4	1529	1529	1529
" Ca. N. allomarina" - Vancouver enrichment	Nitrospira ecomares 2.1	99.2	1529	1502	1502
" Ca. N. allomarina" - Vancouver enrichment	Ca. Nitrospira alkalitolerans	97.8	1529	1530	1531
" Ca. N. allomarina" - Vancouver enrichment	" Ca. Nitronereus thalassa" - Elba enrichment	92	1529	1526	1532
" Ca. N. allomarina" - Vancouver enrichment	AC-728-O15	91.7	1529	1541	1533
" Ca. N. allomarina" - Vancouver enrichment	AC-728-G23	91.5	1529	1503	1502
" Ca. N. allomarina" - Vancouver enrichment	Bin75	92.1	1529	1454	1462
" Ca. N. allomarina" - Vancouver enrichment	Nitrospira moscoviensis	88.9	1529	1542	1537
Nitrospira sp. MA-1	Nitrospira sp. MA-1	100	1529	1529	1529
Nitrospira sp. MA-1	" Ca. N. allomarina" - Vancouver enrichment	99.4	1529	1529	1529
Nitrospira sp. MA-1	Nitrospira ecomares 2.1	99.8	1529	1502	1502
Nitrospira sp. MA-1	Nitrospira marina Nb-295	99.2	1529	1529	1529
Nitrospira sp. MA-1	" Ca. N. neomarina" - Denmark strain	99	1529	1529	1529
Nitrospira sp. MA-1	Ca. Nitrospira alkalitolerans	98.1	1529	1530	1531
Nitrospira sp. MA-1	" Ca. Nitronereus thalassa" - Elba enrichment	92.2	1529	1526	1532
Nitrospira sp. MA-1	AC-728-O15	91.7	1529	1541	1533
Nitrospira sp. MA-1	AC-728-G23	91.5	1529	1503	1502
Nitrospira sp. MA-1	Bin75	92.1	1529	1454	1462
Nitrospira sp. MA-1	Nitrospira moscoviensis	89	1529	1542	1534
" Ca. Nitronereus thalassa" - Elba enrichment	" Ca. Nitronereus thalassa" - Elba enrichment	100	1526	1526	1526
" Ca. Nitronereus thalassa" - Elba enrichment	AC-728-O15	96.9	1526	1541	1526
" Ca. Nitronereus thalassa" - Elba enrichment	AC-728-G23	96.8	1526	1503	1495
" Ca. Nitronereus thalassa" - Elba enrichment	Bin75	95.3	1526	1454	1456
" Ca. Nitronereus thalassa" - Elba enrichment	Ca. Nitrospira alkalitolerans	92.6	1526	1530	1532
" Ca. Nitronereus thalassa" - Elba enrichment	" Ca. N. neomarina" - Denmark strain	92.4	1526	1529	1530
" Ca. Nitronereus thalassa" - Elba enrichment	Nitrospira marina Nb-295	92.2	1526	1529	1530
" Ca. Nitronereus thalassa" - Elba enrichment	Nitrospira sp. MA-1	92.2	1526	1529	1532
" Ca. Nitronereus thalassa" - Elba enrichment	" Ca. N. allomarina" - Vancouver enrichment	92	1526	1529	1532
" Ca. Nitronereus thalassa" - Elba enrichment	Nitrospira ecomares 2.1	91.8	1526	1502	1505
" Ca. Nitronereus thalassa" - Elba enrichment	Nitrospira moscoviensis	89.2	1526	1542	1534
Ca. Nitrospira alkalitolerans	Ca. Nitrospira alkalitolerans	100	1530	1530	1530
Ca. Nitrospira alkalitolerans	Nitrospira sp. MA-1	98.1	1530	1529	1531
Ca. Nitrospira alkalitolerans	" Ca. N. neomarina" - Denmark strain	98	1530	1529	1531
Ca. Nitrospira alkalitolerans	Nitrospira marina Nb-295	97.9	1530	1529	1531
Ca. Nitrospira alkalitolerans	" Ca. N. allomarina" - Vancouver enrichment	97.8	1530	1529	1531
Ca. Nitrospira alkalitolerans	Nitrospira ecomares 2.1	97.9	1530	1502	1504
Ca. Nitrospira alkalitolerans	" Ca. Nitronereus thalassa" - Elba enrichment	92.6	1530	1526	1532
Ca. Nitrospira alkalitolerans	AC-728-O15	92.1	1530	1541	1532
Ca. Nitrospira alkalitolerans	AC-728-G23	91.9	1530	1503	1501
Ca. Nitrospira alkalitolerans	Bin75	92.6	1530	1454	1461
Ca. Nitrospira alkalitolerans	Nitrospira moscoviensis	89.9	1530	1542	1532
" Ca. N. neomarina" - Denmark strain	" Ca. N. neomarina" - Denmark strain	100	1529	1529	1529
" Ca. N. neomarina" - Denmark strain	Nitrospira marina Nb-295	99.5	1529	1529	1529
" Ca. N. neomarina" - Denmark strain	" Ca. N. allomarina" - Vancouver enrichment	99.5	1529	1529	1529
" Ca. N. neomarina" - Denmark strain	Nitrospira sp. MA-1	99	1529	1529	1529
" Ca. N. neomarina" - Denmark strain	Nitrospira ecomares 2.1	98.8	1529	1502	1502
" Ca. N. neomarina" - Denmark strain	Ca. Nitrospira alkalitolerans	98	1529	1530	1531
" Ca. N. neomarina" - Denmark strain	" Ca. Nitronereus thalassa" - Elba enrichment	92.4	1529	1526	1530
" Ca. N. neomarina" - Denmark strain	AC-728-O15	92	1529	1541	1531
" Ca. N. neomarina" - Denmark strain	AC-728-G23	91.8	1529	1503	1500
" Ca. N. neomarina" - Denmark strain	Bin75	92.5	1529	1454	1460
" Ca. N. neomarina" - Denmark strain	Nitrospira moscoviensis	89.1	1529	1542	1537
Bin75	Bin75	100	1454	1454	1454
Bin75	AC-728-G23	95.7	1454	1503	1455
Bin75	AC-728-O15	95.7	1454	1541	1455
Bin75	" Ca. Nitronereus thalassa" - Elba enrichment	95.3	1454	1526	1456
Bin75	Ca. Nitrospira alkalitolerans	92.6	1454	1530	1464
Bin75	" Ca. N. neomarina" - Denmark strain	92.5	1454	1529	1460
Bin75	Nitrospira marina Nb-295	92.3	1454	1529	1460
Bin75	Nitrospira sp. MA-1	92.1	1454	1529	1462
Bin75	" Ca. N. allomarina" - Vancouver enrichment	92.1	1454	1529	1462
Bin75	Nitrospira ecomares 2.1	91.9	1454	1502	1462
Bin75	Nitrospira moscoviensis	88.8	1454	1542	1467
Nitrospira marina Nb-295	Nitrospira marina Nb-295	100	1529	1529	1529
Nitrospira marina Nb-295	" Ca. N. allomarina" - Vancouver enrichment	99.6	1529	1529	1529
Nitrospira marina Nb-295	" Ca. N. neomarina" - Denmark strain	99.5	1529	1529	1529
Nitrospira marina Nb-295	Nitrospira sp. MA-1	99.2	1529	1529	1529
Nitrospira marina Nb-295	Nitrospira ecomares 2.1	98.9	1529	1502	1502
Nitrospira marina Nb-295	Ca. Nitrospira alkalitolerans	97.9	1529	1530	1531
Nitrospira marina Nb-295	" Ca. Nitronereus thalassa" - Elba enrichment	92.2	1529	1526	1530
Nitrospira marina Nb-295	AC-728-O15	91.7	1529	1541	1531
Nitrospira marina Nb-295	Bin75	92.3	1529	1454	1460
Nitrospira marina Nb-295	AC-728-G23	91.5	1529	1503	1500
Nitrospira marina Nb-295	Nitrospira moscoviensis	89.1	1529	1542	1536
AC-728-O15	AC-728-O15	100	1541	1541	1541
AC-728-O15	AC-728-G23	100	1541	1503	1503
AC-728-O15	" Ca. Nitronereus thalassa" - Elba enrichment	96.9	1541	1526	1526
AC-728-O15	Bin75	95.7	1541	1454	1455
AC-728-O15	Ca. Nitrospira alkalitolerans	92.1	1541	1530	1535
AC-728-O15	" Ca. N. neomarina" - Denmark strain	92	1541	1529	1531
AC-728-O15	Nitrospira marina Nb-295	91.7	1541	1529	1531
AC-728-O15	Nitrospira sp. MA-1	91.7	1541	1529	1533
AC-728-O15	" Ca. N. allomarina" - Vancouver enrichment	91.7	1541	1529	1533
AC-728-O15	Nitrospira ecomares 2.1	91.3	1541	1502	1506
AC-728-O15	Nitrospira moscoviensis	89	1541	1542	1546
AC-728-G23	AC-728-G23	100	1503	1503	1503
AC-728-G23	AC-728-O15	100	1503	1541	1503
AC-728-G23	" Ca. Nitronereus thalassa" - Elba enrichment	96.8	1503	1526	1495
AC-728-G23	Bin75	95.7	1503	1454	1455
AC-728-G23	Ca. Nitrospira alkalitolerans	92	1503	1530	1504
AC-728-G23	" Ca. N. neomarina" - Denmark strain	91.8	1503	1529	1500
AC-728-G23	Nitrospira marina Nb-295	91.5	1503	1529	1500
AC-728-G23	Nitrospira sp. MA-1	91.5	1503	1529	1502
AC-728-G23	" Ca. N. allomarina" - Vancouver enrichment	91.5	1503	1529	1502
AC-728-G23	Nitrospira ecomares 2.1	91.3	1503	1502	1502
AC-728-G23	Nitrospira moscoviensis	88.7	1503	1542	1508
Nitrospira moscoviensis	Nitrospira moscoviensis	100	1542	1542	1542
Nitrospira moscoviensis	Ca. Nitrospira alkalitolerans	89.9	1542	1530	1532
Nitrospira moscoviensis	AC-728-O15	89	1542	1541	1547
Nitrospira moscoviensis	" Ca. Nitronereus thalassa" - Elba enrichment	89.2	1542	1526	1535
Nitrospira moscoviensis	Nitrospira marina Nb-295	89.1	1542	1529	1536
Nitrospira moscoviensis	" Ca. N. neomarina" - Denmark strain	89.1	1542	1529	1537
Nitrospira moscoviensis	Nitrospira sp. MA-1	89	1542	1529	1534
Nitrospira moscoviensis	" Ca. N. allomarina" - Vancouver enrichment	88.9	1542	1529	1537
Nitrospira moscoviensis	Nitrospira ecomares 2.1	88.7	1542	1502	1507
Nitrospira moscoviensis	AC-728-G23	88.7	1542	1503	1509
Nitrospira moscoviensis	Bin75	88.8	1542	1454	1468
Nitrospira ecomares 2.1	Nitrospira ecomares 2.1	100	1502	1502	1502
Nitrospira ecomares 2.1	Nitrospira sp. MA-1	99.8	1502	1529	1502
Nitrospira ecomares 2.1	" Ca. N. allomarina" - Vancouver enrichment	99.2	1502	1529	1502
Nitrospira ecomares 2.1	Nitrospira marina Nb-295	98.9	1502	1529	1502
Nitrospira ecomares 2.1	" Ca. N. neomarina" - Denmark strain	98.8	1502	1529	1502
Nitrospira ecomares 2.1	Ca. Nitrospira alkalitolerans	97.9	1502	1530	1504
Nitrospira ecomares 2.1	" Ca. Nitronereus thalassa" - Elba enrichment	91.8	1502	1526	1505
Nitrospira ecomares 2.1	AC-728-O15	91.3	1502	1541	1506
Nitrospira ecomares 2.1	AC-728-G23	91.3	1502	1503	1502
Nitrospira ecomares 2.1	Bin75	91.9	1502	1454	1462
Nitrospira ecomares 2.1	Nitrospira moscoviensis	88.7	1502	1542	1507
