# Supplementary material for: Cultivation and genomic characterization of novel and ubiquitous marine nitrite-oxidizing bacteria from the Nitrospirales
Source: ISME J. 2023 Sep 25;17(11):2123–33. doi: 10.1038/s41396-023-01518-6 (PMC10579370; doi:10.1038/s41396-023-01518-6)
Supplement: Supplementary file 5 — Table S4 [file 41396_2023_1518_MOESM5_ESM.xlsx]

## Sheet: Sheet1
Table S4. Relative abundances of selected marine NOB in 16S rRNA gene amplicon sequence datasets from different types of samples based on a search against the IMNGS database.
Sample ID	Source Environment	" Ca. Nitronereus thalassa" - Elba enrichment (%)	Nitrospira marina Nb-295 (%)	"Ca. Nitronauta litoralis" (%)	Nitrospina gracilis (%)	"Ca. Nitrohelix vancouverensis" (%)	Clade-1 Nitrospinales (AG-538-K21) (%)	Clade-2 Nitrospinales (AG-538-L21) (%)
DRR024020	Engineered	0	0.251799	0	0	0	0	0
DRR024021	Engineered	0	0.125196	0	0	0	0	0
DRR024023	Engineered	0	0.163332	0	0	0	0	0
DRR024024	Engineered	0	0.299103	0	0	0	0	0
ERR1197902	Engineered	0	0.397514	0	0	0	0	0
ERR1197903	Engineered	0	0.380982	0	0	0	0	0
ERR1197904	Engineered	0	0.614974	0	0	0	0	0
ERR1197905	Engineered	0	0.566885	0	0	0	0	0
ERR1197906	Engineered	0	1.8143	0	0	0	0	0
ERR1197907	Engineered	0	1.96112	0	0	0	0	0
ERR1197908	Engineered	0	1.0999	0	0	0	0	0
ERR1197909	Engineered	0	0.814631	0	0	0	0	0
ERR1197910	Engineered	0	1.31643	0	0	0	0	0
ERR1197911	Engineered	0	0.698298	0	0	0	0	0
ERR1197912	Engineered	0	0.836232	0	0	0	0	0
ERR1197913	Engineered	0	1.76707	0	0	0	0	0
ERR1294976	Engineered	0	2.23525	0	0	0	0	0
ERR1851116	Engineered	0	0.138238	0	0	0	0	0
ERR1851150	Engineered	0	0.280363	0	0	0	0	0
ERR1851160	Engineered	0	0.117978	0	0	0	0	0
ERR1851168	Engineered	0	1.08082	0	0	0	0	0
ERR1851178	Engineered	0	0.911416	0	0	0	0	0
ERR1851188	Engineered	0	0.178108	0	0	0	0	0
ERR1851222	Engineered	0	0.26204	0	0	0	0	0
ERR1851236	Engineered	0	0.62903	0	0	0	0	0
ERR1851300	Engineered	0	0.112339	0	0	0	0	0
ERR1851333	Engineered	0	0.109745	0	0	0	0	0
ERR1851341	Engineered	0	0.166261	0	0	0	0	0
ERR1851345	Engineered	0	0.185975	0	0	0	0	0
ERR2937301	Engineered	0	0.181906	0	0	0	0	0
ERR2937343	Engineered	0	0.243987	0	0	0	0	0
ERR713015	Engineered	0	0.106487	0	0	0	0	0
ERR713020	Engineered	0	0.138513	0	0	0	0	0
ERR713105	Engineered	0	0.279687	0	0	0	0	0
ERR713132	Engineered	0	0.116406	0	0	0	0	0
ERR713152	Engineered	0	1.08105	0	0	0	0	0
ERR713172	Engineered	0	0.918407	0	0	0	0	0
ERR713195	Engineered	0	0.179006	0	0	0	0	0
ERR713205	Engineered	0	0.11148	0	0	0	0	0
ERR713281	Engineered	0	0.261475	0	0	0	0	0
ERR713301	Engineered	0	0.626868	0	0	0	0	0
SRR1056041	Engineered	0	0.628771	0	0	0	0	0
SRR1154613	Engineered	0	0.316534	0	0	0	0	0
SRR1948235	Engineered	0	0.2443	0	0	0	0	0
SRR1948237	Engineered	0	0.24127	0	0	0	0	0
SRR1948249	Engineered	0	0.715693	0	0	0	0	0
SRR1948266	Engineered	0	0.68843	0	0	0	0	0
SRR1948268	Engineered	0	0.167235	0	0	0	0	0
SRR1948271	Engineered	0	0.162338	0	0	0	0	0
SRR2004062	Engineered	0	1.28141	0	0	0	0	0
SRR2004063	Engineered	0	0.454724	0	0	0	0	0
SRR2004064	Engineered	0	0.241359	0	0	0	0	0
SRR2004065	Engineered	0	0.209711	0	0	0	0	0
SRR2062827	Engineered	0	0	0	0	0.125866	0	0
SRR2095033	Engineered	0	0.139019	0	0	0	0	0
SRR2095034	Engineered	0	0.117275	0	0	0	0	0
SRR2095036	Engineered	0	0.120289	0	0	0	0	0
SRR2095038	Engineered	0	0.131729	0	0	0	0	0
SRR2095039	Engineered	0	0.146199	0	0	0	0	0
SRR2095040	Engineered	0	0.163581	0	0	0	0	0
SRR2095049	Engineered	0	0.183761	0	0	0	0	0
SRR2095050	Engineered	0	0.155395	0	0	0	0	0
SRR2095051	Engineered	0	0.139293	0	0	0	0	0
SRR2095053	Engineered	0	0.123979	0	0	0	0	0
SRR2095054	Engineered	0	0.143332	0	0	0	0	0
SRR2095055	Engineered	0	0.142677	0	0	0	0	0
SRR2095057	Engineered	0	0.107933	0	0	0	0	0
SRR2095058	Engineered	0	0.189719	0	0	0	0	0
SRR2096893	Engineered	0	0.139292	0	0	0	0	0
SRR2096894	Engineered	0	0.107222	0	0	0	0	0
SRR2096895	Engineered	0	0.12808	0	0	0	0	0
SRR2096896	Engineered	0	0.122569	0	0	0	0	0
SRR2096897	Engineered	0	0.165091	0	0	0	0	0
SRR2096898	Engineered	0	2.98073	0	0	0	0	0
SRR2096899	Engineered	0	2.65878	0	0	0	0	0
SRR2096900	Engineered	0	2.9897	0	0	0	0	0
SRR2096901	Engineered	0	5.78685	0	0	0	0	0
SRR2096902	Engineered	0	5.02871	0	0	0	0	0
SRR2096903	Engineered	0	4.34733	0	0	0	0	0
SRR2096904	Engineered	0	0.707557	0	0	0	0	0
SRR2096905	Engineered	0	0.957666	0	0	0	0	0
SRR2096906	Engineered	0	0.977324	0	0	0	0	0
SRR2096907	Engineered	0	0.147049	0	0	0	0	0
SRR2096908	Engineered	0	0.268367	0	0	0	0	0
SRR2096909	Engineered	0	0.204615	0	0	0	0	0
SRR2096910	Engineered	0	0.106496	0	0	0	0	0
SRR2096915	Engineered	0	0.115442	0	0	0	0	0
SRR2185722	Engineered	0	0.130384	0	0	0	0	0
SRR2185724	Engineered	0	2.89544	0.516557	0	0	0	0
SRR3159584	Engineered	0	3.20722	0	0	0	0	0
SRR3159585	Engineered	0	0.20087	0	0	0	0	0
SRR3159590	Engineered	0	0.760982	0	0	0	0	0
SRR3309531	Engineered	0	0.264283	0	0	0	0	0
SRR3309532	Engineered	0	0.230575	0	0	0	0	0
SRR3309534	Engineered	0	0.135164	0	0	0	0	0
SRR3309536	Engineered	0	0.17275	0	0	0	0	0
SRR3309545	Engineered	0	0.13294	0	0	0	0	0
SRR3309546	Engineered	0	0.229679	0	0	0	0	0
SRR3309547	Engineered	0	0.260466	0	0	0	0	0
SRR3309548	Engineered	0	0.141729	0	0	0	0	0
SRR3319298	Engineered	0	0.875761	0	0	0	0	0
SRR5431104	Engineered	0	0.113976	0	0	0	0	0
SRR5749938	Engineered	0	0.111326	0	0	0	0	0
SRR8298116	Engineered	0	2.71927	0	0	0	0	0
SRR8298119	Engineered	0	2.69422	0	0	0	0	0
SRR8298122	Engineered	0	2.981	0	0	0	0	0
SRR8298178	Engineered	0	1.6843	0	0	0	0	0
SRR8298179	Engineered	0	3.178	0	0	0	0	0
SRR8298180	Engineered	0	3.13212	0	0	0	0	0
SRR8298181	Engineered	0	2.66437	0	0	0	0	0
SRR8298182	Engineered	0	2.76784	0	0	0	0	0
SRR8301152	Engineered	0	0.461624	0	0	0	0	0
SRR8301153	Engineered	0	0.567992	0	0	0	0	0
SRR8301307	Engineered	0	0.334191	0	0	0	0	0
SRR8301466	Engineered	0	0.701028	0	0	0	0	0
SRR8301495	Engineered	0	1.18156	0	0	0	0	0
SRR8301651	Engineered	0	0.25283	0	0	0	0	0
SRR8301652	Engineered	0	0.255892	0	0	0	0	0
SRR8398914	Engineered	0	0.284486	0.205094	0	0	0	0
SRR8556106	Engineered	0	0.180803	0	0	0	0	0
SRR8556107	Engineered	0	0.211378	0	0	0	0	0
SRR8556122	Engineered	0	0.170487	0	0	0	0	0
ERR903973	Freshwater	0	0.113895	0	0	0	0	0
ERR903988	Freshwater	0	0.113636	0	0	0	0	0
SRR1955408	Freshwater	0	0	0	2.38568	0	0	0
SRR1955457	Freshwater	0	0.114106	0	0	0	0	0
SRR3924780	Freshwater	0	0.20908	0	0	0	0	0
SRR6677452	Freshwater	0	0.138198	0	0	0	0	0
SRR6677492	Freshwater	0	0.145042	0	0	0	0	0
SRR6677559	Freshwater	0	0.127539	0	0	0	0	0
SRR6677560	Freshwater	0	0.122127	0	0	0	0	0
SRR6677563	Freshwater	0	0.160737	0	0	0	0	0
SRR6677564	Freshwater	0	0.198188	0	0	0	0	0
SRR6686178	Freshwater	0	0.211161	0	0	0	0	0
SRR6686204	Freshwater	0	0.144425	0	0	0	0	0
SRR6686221	Freshwater	0	0.15758	0	0	0	0	0
SRR6686227	Freshwater	0	0.106667	0	0	0	0	0
SRR6686250	Freshwater	0	0.138198	0	0	0	0	0
SRR6686267	Freshwater	0	0.146843	0	0	0	0	0
SRR6686288	Freshwater	0	0.144592	0	0	0	0	0
DRR034026	Freshwater sediment	0	0.123254	0	0	0	0	0
DRR034038	Freshwater sediment	0	0.124611	0	0	0	0	0
DRR034039	Freshwater sediment	0	0.169205	0	0	0	0	0
ERR318798	Freshwater sediment	0	0.115141	0	0	0	0	0
SRR5313012	Freshwater sediment	0	0.439947	0	0	0	0	0
SRR5313013	Freshwater sediment	0	0.23872	0	0	0	0	0
SRR5313018	Freshwater sediment	0	0.239823	0	0	0	0	0
SRR5313019	Freshwater sediment	0	0.341523	0	0	0	0	0
SRR5313027	Freshwater sediment	0	0.231728	0	0	0	0	0
SRR5313028	Freshwater sediment	0	0.159547	0	0	0	0	0
DRR023097	Marine	0	0	0	0	0	0.738978	0
DRR023098	Marine	0	0	0	0	0	0.658716	0
DRR023099	Marine	0	0	0	0	0	1.39819	0
DRR023100	Marine	0	0	0	0	0	0.788182	0
DRR023369	Marine	0	0	0	0	0	0.118775	0
DRR028674	Marine	0	0.169608	0	0	0	0	0
DRR028694	Marine	0	0.109635	0	0	0	0	0
DRR028703	Marine	0	0.109373	0	0	0	0	0
DRR028705	Marine	0	0.10699	0	0	0	0	0
DRR028706	Marine	0	0.138617	0	0	0	0	0
DRR028709	Marine	0	0.130321	0	0	0	0	0
DRR028721	Marine	0	0.141224	0	0	0	0	0
DRR028732	Marine	0	0.11917	0	0	0	0	0
DRR028734	Marine	0	0.181019	0	0	0	0	0
DRR028738	Marine	0	0.158401	0	0	0	0	0
DRR028739	Marine	0	0.154265	0	0	0	0	0
DRR028742	Marine	0	0.215208	0	0	0	0	0
DRR028743	Marine	0	0.157949	0	0	0	0	0
DRR028750	Marine	0	0.149754	0	0	0	0	0
DRR036088	Marine	0	0.166852	0	0	0	0	0
DRR036089	Marine	0	0.210194	0	0	0	0	0
DRR090543	Marine	0	0.331168	0	0	0	0	0
ERR1097500	Marine	0	0	0	0	0	0.416534	0
ERR1097501	Marine	0	0	0	0	0	0.378846	0
ERR1097502	Marine	0	0	0	0	0	0.407363	0
ERR1103052	Marine	0	0	0	0	0	0.185529	0
ERR1103056	Marine	0	0	0	0	0	0.277821	0
ERR1103060	Marine	0	0	0	0	0	0.160556	0
ERR1103061	Marine	0	0	0	0	0	0.446174	0
ERR1103065	Marine	0	0	0	0	0	0.290601	0
ERR1103066	Marine	0	0	0	0	0	0.382338	0
ERR1103070	Marine	0	0	0	0	0	0.227515	0
ERR1103071	Marine	0	0	0	0	0	0.234735	0
ERR1103074	Marine	0	0	0	0	0	0.218317	0
ERR1103075	Marine	0	0	0	0	0	0.307529	0
ERR1103077	Marine	0	0	0	0	0	0.28849	0
ERR1103090	Marine	0	0	0	0	0	0.166639	0
ERR1103104	Marine	0	0	0	0	0	0.124918	0
ERR1103119	Marine	0	0	0	0	0	0.103043	0
ERR1103177	Marine	0	0	0	0	0	0.104497	0
ERR1103182	Marine	0	0	0	0	0	0.187951	0
ERR1103186	Marine	0	0	0	0	0	1.01797	0
ERR1103194	Marine	0	0	0	0	0	0.389833	0
ERR1103195	Marine	0	0	0	0	0	0.814452	0
ERR1103198	Marine	0	0	0	0	0	0.250237	0
ERR1103199	Marine	0	0	0	0	0	0.158206	0
ERR1103202	Marine	0	0	0	0	0	0.189024	0
ERR1103203	Marine	0	0	0	0	0	0.326297	0
ERR1103204	Marine	0	0	0	0	0	0.15105	0
ERR1103208	Marine	0	0	0	0	0	0.136532	0
ERR1103209	Marine	0	0	0	0	0	0.182882	0
ERR1419290	Marine	0.179363	0	0	0	0	0	0
ERR1433730	Marine	0	0	0	0	0	0.353982	0
ERR1474909	Marine	0	0	0	0	0	0.273921	0
ERR1474910	Marine	0	0	0	0	0	0.1475	0
ERR1474919	Marine	0	0	0	0	0	0.172256	0
ERR1474920	Marine	0	0	0	0	0	0.262204	0
ERR1518952	Marine	0	0	0	0	0	0.108324	0
ERR1518953	Marine	0	0	0	0	0	0.399068	0
ERR1518954	Marine	0	0	0	0	0	0.532269	0
ERR1518955	Marine	0	0	0	0	0	0.175282	0
ERR1518956	Marine	0	0	0	0	0	0.216801	0
ERR1518968	Marine	0	0	0	0	0	0.172834	0
ERR1518975	Marine	0	0	0	0	0	0.142278	0
ERR1518977	Marine	0	0	0	0	0	0.201005	0
ERR1518978	Marine	0	0	0	0	0	0.397043	0
ERR1518981	Marine	0	0	0	0	0	0.2877	0
ERR1518984	Marine	0	0	0	0	0	0.210287	0
ERR1518987	Marine	0	0	0	0	0	0.594769	0
ERR1518989	Marine	0	0	0	0	0	0.309193	0
ERR1519008	Marine	0	0	0	0	0	0.337148	0
ERR1519014	Marine	0	0	0	0	0	0.21427	0
ERR1519015	Marine	0	0	0	0	0	0.156067	0
ERR1519016	Marine	0	0	0	0	0	0.170512	0
ERR1519018	Marine	0	0	0	0	0	0.146226	0
ERR1519019	Marine	0	0	0	0	0	0.247296	0
ERR1519020	Marine	0	0	0	0	0	0.389152	0
ERR1519025	Marine	0	0	0	0	0	0.281966	0
ERR1519026	Marine	0	0	0	0	0	0.27879	0
ERR1519029	Marine	0	0	0	0	0	0.442118	0
ERR1519032	Marine	0	0	0	0	0	0.658913	0
ERR1519035	Marine	0	0	0	0	0	0.477172	0
ERR1519036	Marine	0	0	0	0	0	0.198594	0.103493
ERR1519038	Marine	0	0	0	0	0	0.425262	0
ERR1519039	Marine	0	0	0	0	0	0.276729	0
ERR1519041	Marine	0	0	0	0	0	0.295599	0
ERR1519042	Marine	0	0	0	0	0	0	0.169545
ERR1547025	Marine	0	0	0	0	0	0.271626	0
ERR1547026	Marine	0	0	0	0	0	0.508974	0
ERR1547027	Marine	0	0	0	0	0	0.262042	0
ERR1547028	Marine	0	0	0	0	0	1.0133	0
ERR1547029	Marine	0	0	0	0	0	0.874704	0
ERR1547030	Marine	0	0	0	0	0	0.260968	0
ERR1547031	Marine	0	0	0	0	0	1.14301	0
ERR1578835	Marine	0	0	0	0	0	1.5278	0
ERR1578836	Marine	0	0	0	0	0	0.998778	0
ERR1578837	Marine	0	0	0	0	0	1.0472	0
ERR1578838	Marine	0	0	0	0	0	0.785067	0
ERR1578839	Marine	0	0	0	0	0	2.07529	0
ERR1578840	Marine	0	0	0	0	0	1.54005	0
ERR1578841	Marine	0	0	0	0	0	1.67228	0
ERR1578842	Marine	0	0	0	0	0	2.06626	0
ERR1578843	Marine	0	0	0	0	0	0.947392	0
ERR1578844	Marine	0	0	0	0	0	0.514666	0
ERR1578845	Marine	0	0	0	0	0	0.199792	0
ERR1578846	Marine	0	0	0	0	0	0.510794	0
ERR1578849	Marine	0	0	0	0	0	0.127487	0
ERR1778857	Marine	0	0	0	0	0	0.299444	0
ERR1778911	Marine	0	0	0	0	0	0.580547	0
ERR1779776	Marine	0	0.728078	0	0	0	0	0
ERR1779784	Marine	0	0.164308	0	0	0	0	0
ERR1865262	Marine	0	0	0	0	0	0.10472	0
ERR1865264	Marine	0	0	0	0	0	0.105212	0
ERR1865266	Marine	0	0	0	0	0	0.481983	0
ERR1865268	Marine	0	0	0	0	0	0.252101	0
ERR1865271	Marine	0	0	0	0	0	0.112753	0
ERR1865282	Marine	0	0	0	0	0	0.125467	0
ERR1865292	Marine	0	0	0	0	0	0.277998	0
ERR1865328	Marine	0	0	0	0	0	0.103292	0
ERR2003801	Marine	0	0	0	0	0	0.181708	0
ERR2003802	Marine	0	0	0	0	0	0.124124	0
ERR2003803	Marine	0	0	0	0	0	0.126932	0
ERR2003804	Marine	0	0	0	0	0	0.192433	0
ERR2003805	Marine	0	0	0	0	0	0.347268	0
ERR2003806	Marine	0	0	0	0	0	0.310277	0
ERR2003807	Marine	0	0	0	0	0	0.637166	0
ERR2003808	Marine	0	0	0	0	0	0.512784	0
ERR2003809	Marine	0	0	0	0	0	0.602138	0
ERR2044662	Marine	0	0	0	0	0	0.147392	0
ERR2044663	Marine	0	0	0	0	0	0.124763	0
ERR2044665	Marine	0	0	0	0	0	0.226342	0
ERR2044667	Marine	0	0	0	0	0	0.187381	0
ERR215822	Marine	0	0.101989	0	0	0	0	0
ERR215864	Marine	0	0	0	0	0	0.682594	0
ERR215868	Marine	0	0	0	0	0	0.422654	0
ERR215902	Marine	0	0	0	0	0	0.183993	0
ERR215915	Marine	0	0	0	0	0	0.539245	0
ERR215924	Marine	0	0	0	0	0	0.589536	0
ERR215927	Marine	0	0	0	0	0.147384	0	0
ERR215929	Marine	0	0	0	0	0	0.155885	0
ERR2233229	Marine	0	0.205392	0	0	0	0	0
ERR2233250	Marine	0	0.102767	0	0	0	0	0
ERR2233251	Marine	0	0.217489	0	0	0	0	0
ERR2233304	Marine	0	0.106082	0	0	0	0	0
ERR2233312	Marine	0	0.129893	0	0	0	0	0
ERR2233314	Marine	0	0.100751	0	0	0	0	0
ERR2241570	Marine	0	0	0	0	0	0.899891	0
ERR2241583	Marine	0	0	0	0	0	0.455729	0
ERR2241584	Marine	0	0	0	0	0	1.12679	0
ERR2241585	Marine	0	0	0	0	0	0.59794	0
ERR2241586	Marine	0	0	0	0	0	0.114454	0
ERR2241587	Marine	0	0	0	0	0	0.500147	0
ERR2241588	Marine	0	0	0	0	0	0.689466	0
ERR2241589	Marine	0	0	0	0	0	0.220706	0
ERR2241591	Marine	0	0	0	0	0	0.271756	0
ERR2241592	Marine	0	0	0	0	0	0.267905	0
ERR2241594	Marine	0	0	0	0	0	0.133338	0
ERR2241604	Marine	0	0	0	0	0	0.31881	0
ERR2242562	Marine	0	0	0	0	0	0.130986	0
ERR2242605	Marine	0	0	0	0	0	0.294937	0
ERR256832	Marine	0	0	0	0	0	0.589616	0
ERR2604212	Marine	0	0	0	0	0.358852	0	0
ERR2604214	Marine	0	0	0	0	0.243309	0	0
ERR2604216	Marine	0	0	0	0	1.18265	0	0
ERR2604218	Marine	0	0	0	0	3.4626	0	0
ERR2604222	Marine	0	0	0	0	0.464576	0	0
ERR2604224	Marine	0	0	0	0	1.5006	0	0
ERR2604226	Marine	0	0	0	0	0.223214	0	0
ERR2604230	Marine	0	0	0	0	0.415282	0	0
ERR2604240	Marine	0	0	0	0	0.362013	0	0
ERR2604242	Marine	0	0	0	0	0.102041	0	0
ERR2604244	Marine	0	0	0	0	0.145138	0	0
ERR2604254	Marine	0	0	0	0	0.66335	0	0
ERR2604264	Marine	0	0	0	0	0.235932	0	0
ERR2604274	Marine	0	0	0	0	0.420115	0	0
ERR2604278	Marine	0	0	0	0	0.18272	0	0
ERR2604280	Marine	0	0	0	0	0.159617	0	0
ERR2604290	Marine	0	0	0	0	0.253714	0	0
ERR2604304	Marine	0	0	0	0	0.166389	0	0
ERR2604306	Marine	0	0	0	0	0.431655	0	0
ERR2604312	Marine	0	0	0	0	0.130463	0	0
ERR2612136	Marine	0	0.328809	0	0	0	0	0
ERR2612137	Marine	0	0.155662	0	0	0	0	0
ERR2612160	Marine	0	0	0	0	0	0.134308	0
ERR2612161	Marine	0	0	0	0	0	0.196653	0
ERR2612163	Marine	0	0	0	0	0	0.444557	0
ERR2612164	Marine	0	0	0	0	0	0.418147	0
ERR2612165	Marine	0	0	0	0	0	0.47073	0
ERR2612166	Marine	0	0	0	0	0	0.238462	0
ERR2612168	Marine	0	0	0	0	0	0.139164	0
ERR2612174	Marine	0	0	0	0	0	0.131878	0
ERR2612185	Marine	0	0	0	0	0	0.163007	0
ERR2612186	Marine	0	0	0	0	0	0.269829	0
ERR2612194	Marine	0	0	0	0	0	0.245823	0
ERR2612195	Marine	0	0	0	0	0	0.31051	0
ERR2612196	Marine	0	0	0	0	0	0.275277	0
ERR2612197	Marine	0	0	0	0	0	0.11422	0
ERR315923	Marine	0	0	0	0	0	0	0.521135
ERR315925	Marine	0	0	0	0	0	0.118812	0
ERR315926	Marine	0	0	0	0	0	0.135962	0
ERR315927	Marine	0	0	0	0	0	0.12222	0
ERR3344376	Marine	0	0	0	0	0	0.836148	0.18448
ERR3344377	Marine	0	0	0	0	0	1.17312	0
ERR3344380	Marine	0	0	0	0	0	1.69134	0.141699
ERR3344381	Marine	0	0	0	0	0	1.23823	0
ERR3344384	Marine	0	0	0	0	0	1.41439	0.200753
ERR3344385	Marine	0	0	0	0	0	1.37328	0
ERR3344388	Marine	0	0	0	0	0	2.20155	0.183778
ERR3344389	Marine	0	0	0	0	0	0.714867	0
ERR3344392	Marine	0	0	0	0	0	1.8974	0.23628
ERR335306	Marine	0	0	0	0	0	0.182371	0
ERR380661	Marine	0	0	0	0	0	0.185632	0
ERR380664	Marine	0	0	0	0	0	0	0.15748
ERR589301	Marine	0.100256	0	0	0	0	0	0
ERR589331	Marine	0.106383	0	0	0	0	0	0
ERR867838	Marine	0	0	0	0	0	0.45775	0
ERR867848	Marine	0	0	0	0	0	0.2	0
ERR995819	Marine	0	0	0	0	0	2.13104	0
ERR995825	Marine	0	0	0	0	0	0	0.109447
ERR995829	Marine	0	0	0	0	0	1.42285	0
ERR995847	Marine	0	0	0	0	0	0.61053	0
ERR995849	Marine	0	0	0	0	0	0.606378	0
ERR995853	Marine	0	0	0	0	0	2.36295	0.356468
ERR995875	Marine	0	0	0	0	0	1.80232	0
ERR995879	Marine	0	0	0	0	0	2.96257	0
ERR995884	Marine	0	0	0	0	0	0.924273	0
ERR995894	Marine	0	0	0	0	0	1.77384	0
ERR995906	Marine	0	0	0	0	0	1.57785	0
ERR995908	Marine	0	0	0	0	0	1.84592	0
ERR995910	Marine	0	0	0	0	0	2.14642	0
ERR995938	Marine	0	0	0	0	0	2.36236	0
ERR995940	Marine	0	0	0	0	0	2.82169	0
ERR995943	Marine	0	0	0	0	0	0	0.110038
ERR995947	Marine	0	0	0	0	0	0	0.179356
SRR1004177	Marine	0	0	0	0	0	0.724071	0
SRR1028802	Marine	0	0	0	0	0	1.87978	0
SRR1030332	Marine	0	0	0	0	0	3.61892	0
SRR1119213	Marine	0	0	0	0	0	0.469288	0
SRR1119214	Marine	0	0	0	0	0	0.190918	0
SRR1119215	Marine	0	0	0	0	0	0.29507	0
SRR1119217	Marine	0	0	0	0	0	1.89809	0.330949
SRR1119218	Marine	0	0	0	0	0	0.952676	0.182281
SRR1119223	Marine	0	0	0	0	0	0.103806	0
SRR1119225	Marine	0	0	0	0	0	0	0.248994
SRR1119226	Marine	0	0	0	0	0	0.514589	0.205288
SRR1119229	Marine	0	0	0	0	0	2.98754	0.207603
SRR1119230	Marine	0	0	0	0	0	0.782547	0.128731
SRR1119231	Marine	0	0	0	0	0	0.524211	0.107138
SRR1119232	Marine	0	0	0	0	0	0.274725	0
SRR1119233	Marine	0	0	0	0	0	1.36793	0.226607
SRR1119234	Marine	0	0	0	0	0	0.48305	0.258984
SRR1119236	Marine	0	0	0	0	0	0.593941	0.151121
SRR1119239	Marine	0	0	0	0	0	3.16832	0.19802
SRR1119241	Marine	0	0	0	0	0	1.01241	0.10614
SRR1119242	Marine	0	0	0	0	0	0.391179	0
SRR1119243	Marine	0	0	0	0	0	0.285225	0
SRR1119244	Marine	0	0	0	0	0	0.568069	0.228923
SRR1119245	Marine	0	0	0	0	0	1.03963	0
SRR1119246	Marine	0	0	0	0	0	0.516414	0.304265
SRR1119247	Marine	0	0	0	0	0	0.811867	0
SRR1119248	Marine	0	0	0	0	0	0.276331	0.173624
SRR1176838	Marine	0	0	0	0	0	0.513406	0
SRR1206326	Marine	0	0	0	0	0	0.126377	0
SRR1267906	Marine	0	0	0	0	0	0.13789	0
SRR1298976	Marine	0	0	0	0	0	0.508109	0
SRR1303834	Marine	0	0	0	0	0	1.62919	0.190568
SRR1411204	Marine	0	0	0	0	0	1.0388	0
SRR1411205	Marine	0	0	0	0	0	0.297418	0
SRR1411212	Marine	0	0	0	0	0	0.100042	0
SRR1411217	Marine	0	0	0	0	0	0.40285	0
SRR1411218	Marine	0	0	0	0	0	1.18615	0
SRR1411219	Marine	0	0	0	0	0	0.806691	0
SRR1411220	Marine	0	0	0	0	0	0.394657	0
SRR1411221	Marine	0	0	0	0	0	0.624406	0
SRR1411222	Marine	0	0	0	0	0	1.08441	0
SRR1411223	Marine	0	0	0	0	0	1.14601	0
SRR1411234	Marine	0	0	0	0	0	0.184636	0
SRR1411280	Marine	0	0	0	0	0	0.611556	0
SRR1460603	Marine	0	0	0	0	0	0.335948	0
SRR1525152	Marine	0	0	0	0	0	0.131062	0
SRR1561972	Marine	0	0.181187	0	0	0	0	0
SRR1561973	Marine	0	0.103439	0	0	0	0	0
SRR1561974	Marine	0	0.244998	0	0	0	0	0
SRR1575260	Marine	0	0.113314	0	0	0	0	0
SRR1575263	Marine	0	0.102669	0	0	0	0	0
SRR1602592	Marine	0	0	0	0	0	0	2.01672
SRR1602593	Marine	0	0	0	0	0	0.498753	1.28845
SRR1602594	Marine	0	0	0	0	0	1.20234	0.377877
SRR1602595	Marine	0	0	0	0	0	0.76941	0.116577
SRR1602596	Marine	0	0	0	0	0	1.62755	0
SRR1602597	Marine	0	0	0	0	0	0.156495	0
SRR1602598	Marine	0	0	0	0	0	0	1.01925
SRR1602599	Marine	0	0	0	0	0	0.29301	1.13018
SRR1602600	Marine	0	0	0	0	0	1.25644	0.386598
SRR1602601	Marine	0	0	0	0	0	1.03047	0
SRR1602602	Marine	0	0	0	0	0	0.689953	0
SRR1602604	Marine	0	0	0	0	0	0	3.2539
SRR1602605	Marine	0	0	0	0	0	0.492935	0.722971
SRR1602606	Marine	0	0	0	0	0	1.06264	0.447427
SRR1602607	Marine	0	0	0	0	0	0.771742	0
SRR1602608	Marine	0	0	0	0	0	0.467775	0
SRR1602610	Marine	0	0	0	0	0	0	2.56257
SRR1602611	Marine	0	0	0	0	0	0.364842	0.563847
SRR1602612	Marine	0	0	0	0	0	0.921187	0.17059
SRR1602613	Marine	0	0	0	0	0	0.898326	0
SRR1602614	Marine	0	0	0	0	0	0.632911	0
SRR1602616	Marine	0	0	0	0	0	0.201005	0.904523
SRR1602617	Marine	0	0	0	0	0	0.246827	0.564175
SRR1602618	Marine	0	0	0	0	0	1.00521	0.260611
SRR1602619	Marine	0	0	0	0	0	0.771284	0
SRR1602620	Marine	0	0	0	0	0	0.494438	0
SRR1602622	Marine	0	0	0	0	0	0	1.28952
SRR1602623	Marine	0	0	0	0	0	0.263356	0.714823
SRR1602624	Marine	0	0	0	0	0	1.21827	0.236887
SRR1602625	Marine	0	0	0	0	0	0.623974	0.394089
SRR1602626	Marine	0	0	0	0	0	1.27005	0.100267
SRR1602628	Marine	0	0	0	0	0	0	0.875796
SRR1602629	Marine	0	0	0	0	0	0.390117	1.10533
SRR1602630	Marine	0	0	0	0	0	0.398695	0.253715
SRR1602631	Marine	0	0	0	0	0	0.853154	0
SRR1602632	Marine	0	0	0	0	0	0.79721	0
SRR1602634	Marine	0	0	0	0	0	0	1.49294
SRR1602635	Marine	0	0	0	0	0	0.187882	1.03335
SRR1602636	Marine	0	0	0	0	0	0	1.57171
SRR1602637	Marine	0	0	0	0	0	0	0.345304
SRR1602638	Marine	0	0	0	0	0	0.233427	0.373483
SRR1602639	Marine	0	0	0	0	0	0.869565	0.115942
SRR1602640	Marine	0	0	0	0	0	0.323974	0
SRR1602641	Marine	0	0	0	0	0	0.955414	0
SRR1602643	Marine	0	0	0	0	0	0	0.55325
SRR1602644	Marine	0	0	0	0	0	0.126422	0.884956
SRR1602645	Marine	0	0	0	0	0	0.588235	0.361991
SRR1602646	Marine	0	0	0	0	0	1.06667	0.366667
SRR1602647	Marine	0	0	0	0	0	0.478469	0
SRR1602649	Marine	0	0	0	0	0	0	0.513196
SRR1602650	Marine	0	0	0	0	0	0.162778	0.325556
SRR1602651	Marine	0	0	0	0	0	0.608329	0
SRR1602652	Marine	0	0	0	0	0	0.674871	0.198491
SRR1602653	Marine	0	0	0	0	0	0.646766	0
SRR1602655	Marine	0	0	0	0	0	0	0.64194
SRR1602656	Marine	0	0	0	0	0	0	0.315457
SRR1602657	Marine	0	0	0	0	0	0.468284	0.34057
SRR1602658	Marine	0	0	0	0	0	0.440141	0
SRR1602659	Marine	0	0	0	0	0	0.622711	0.21978
SRR1602661	Marine	0	0	0	0	0	0	1.16022
SRR1602662	Marine	0	0	0	0	0	0	0.784314
SRR1602663	Marine	0	0	0	0	0	0	0.585138
SRR1602664	Marine	0	0	0	0	0	0	0.446973
SRR1602665	Marine	0	0	0	0	0	0.570539	0.155602
SRR1724761	Marine	0.380084	0	0	0	0	0	0
SRR1726401	Marine	0	0	0	0	0	0.334981	0
SRR1726426	Marine	0	0	0	0	0	0.360966	0
SRR1768599	Marine	0	0.165849	0	0	0	0	0
SRR1768618	Marine	0	0.124731	0	0	0	0	0
SRR1824243	Marine	0	0	0	0	0	0.197218	0
SRR1824244	Marine	0	0	0	0	0	0.104052	0
SRR1824250	Marine	0	0	0	0	0	0.104691	0
SRR1824347	Marine	0	0.207508	0	0	0	0	0
SRR1824370	Marine	0	0.210467	0	0	0	0	0
SRR1824376	Marine	0	0.306698	0	0	0	0	0
SRR1824381	Marine	0	1.07305	0	0	0	0	0
SRR1824384	Marine	0	0.251411	0	0	0	0	0
SRR1824385	Marine	0	0.148717	0	0	0	0	0
SRR1824386	Marine	0	0.231043	0	0	0	0	0
SRR1824387	Marine	0	0	0	0	0.209709	0	0
SRR1824392	Marine	0	0.194109	0	0	0	0	0
SRR1824393	Marine	0	0	0	0	0.219013	0	0
SRR1824395	Marine	0	0	0	0	0.207433	0	0
SRR1824396	Marine	0	0.121546	0	0	0.173381	0	0
SRR1824397	Marine	0	0	0	0	0.193706	0	0
SRR1824399	Marine	0	0	0	0	0.115933	0	0
SRR1824403	Marine	0	0.657787	0	0	0	0	0
SRR1824404	Marine	0	2.55578	0	0	0	0	0
SRR1824405	Marine	0	0	0	0	0.169882	0	0
SRR1824406	Marine	0	2.84244	0	0	0	0	0
SRR1917314	Marine	0	0	0	0	0	0.433675	0
SRR1952945	Marine	0	0	0.481091	0	0	0	0
SRR1952946	Marine	0	0	0.220641	0	0	0	0
SRR1952950	Marine	0	0	0.100633	0	0	0	0
SRR1952962	Marine	0	0	0.17389	0	0	0	0
SRR1952965	Marine	0	0	0.220657	0	0	0	0
SRR1952978	Marine	0	0	0.489112	0	0	0	0
SRR1952979	Marine	0	0	0.417704	0	0	0	0
SRR1952980	Marine	0	0	0.259987	0	0	0	0
SRR1952981	Marine	0	0	0.127719	0	0	0	0
SRR1980852	Marine	0	0	0	0	0	0	0.20958
SRR1980853	Marine	0	0	0	0	0	0.178614	0.236911
SRR1980854	Marine	0	0	0	0	0	0.422905	0
SRR1980855	Marine	0	0	0	0	0	0.546135	0
SRR1980856	Marine	0	0	0	0	0	0.126481	0
SRR1980860	Marine	0	0	0	0	0	0	0.197947
SRR1980861	Marine	0	0	0	0	0	0.15567	0.153329
SRR1980862	Marine	0	0	0	0	0	0.581443	0
SRR1980863	Marine	0	0	0	0	0	0.411693	0
SRR1980869	Marine	0	0	0	0	0	0.136985	0
SRR1980870	Marine	0	0	0	0	0	0	0.13897
SRR1980871	Marine	0	0	0	0	0	0.451581	0
SRR1980876	Marine	0.15715	0.26144	0	0	0	0	0
SRR1980877	Marine	0.142648	0	0	0	0	0	0
SRR1980878	Marine	0.487819	0.227649	0	0	0	0	0
SRR1980879	Marine	0.351294	0.171143	0	0	0	0	0
SRR1980880	Marine	0.166151	0	0	0	0	0	0
SRR1980881	Marine	0	0.243414	0	0	0	0	0
SRR1980882	Marine	0.114519	0.448418	0	0	0	0	0
SRR1980884	Marine	0.298339	0.200986	0	0	0	0	0
SRR1980886	Marine	0.163468	0.276987	0	0	0	0	0
SRR1980887	Marine	0.217406	0.135756	0	0	0	0	0
SRR1980888	Marine	0.23894	0.238087	0	0	0	0	0
SRR1980889	Marine	0.194071	0.436127	0	0	0	0	0
SRR1980891	Marine	0.362783	0.189143	0	0	0	0	0
SRR1980893	Marine	0.114337	0.300576	0	0	0	0	0
SRR1980901	Marine	0.147513	0	0	0	0	0	0
SRR1980903	Marine	0.198009	0	0	0	0	0	0
SRR1980904	Marine	0.146642	0.578849	0	0	0	0	0
SRR1980905	Marine	0.179761	0.178212	0	0	0	0	0
SRR1980907	Marine	0.259002	0.159758	0	0	0	0	0
SRR1980908	Marine	0.160474	0.20125	0	0	0	0	0
SRR1980909	Marine	0	0.249803	0	0	0	0	0
SRR1980910	Marine	0.292305	0.183568	0	0	0	0	0
SRR1980911	Marine	0.349317	0.213526	0	0	0	0	0
SRR1980913	Marine	0.804574	0	0	0	0	0	0
SRR1980914	Marine	0.346992	0.23034	0	0	0	0	0
SRR1980915	Marine	0.208021	0.173027	0	0	0	0	0
SRR1980917	Marine	0.132781	0.213398	0	0	0	0	0
SRR1980918	Marine	0.161739	0	0	0	0	0	0
SRR1980920	Marine	0.14788	0.185402	0	0	0	0	0
SRR2026358	Marine	0	0	0	0	0	0.1371	0
SRR2026400	Marine	0	0	0	0	0	0.100574	0
SRR2026401	Marine	0	0	0	0	0	0.105413	0
SRR2026403	Marine	0	0	0	0	0	0.12573	0
SRR2026407	Marine	0	0	0	0	0	0.103743	0
SRR2026411	Marine	0	0	0	0	0	0.13555	0
SRR2026421	Marine	0	0	0	0	0	0.183824	0
SRR2026423	Marine	0	0	0	0	0	0.124166	0
SRR2048124	Marine	0	0	0	0	0	0.284482	0.134425
SRR2048125	Marine	0	0	0	0	0	0	0.139708
SRR2048126	Marine	0	0	0	0	0	1.43475	0
SRR2048127	Marine	0	0	0	0	0	0.867914	0
SRR2048128	Marine	0	0	0	0	0	0.624076	0
SRR2048129	Marine	0	0	0	0	0	0.368288	0
SRR2048132	Marine	0	0	0	0	0	0.460787	0
SRR2048133	Marine	0	0	0	0	0	0.120684	0.147503
SRR2048134	Marine	0	0	0	0	0	0.439754	0.116095
SRR2048135	Marine	0	0	0	0	0	0.700792	0
SRR2048136	Marine	0	0	0	0	0	0.984067	0
SRR2048143	Marine	0	0	0	0	0	2.07867	0.124471
SRR2048144	Marine	0	0	0	0	0	1.21731	0.477052
SRR2048145	Marine	0	0	0	0	0	0.679517	0.721121
SRR2048146	Marine	0	0	0	0	0	0	0.493446
SRR2048147	Marine	0	0	0	0	0	0	0.773468
SRR2048154	Marine	0	0	0	0	0	2.56951	0
SRR2048155	Marine	0	0	0	0	0	1.05402	0.334448
SRR2048156	Marine	0	0	0	0	0	0.753769	0.565327
SRR2048157	Marine	0	0	0	0	0	0	0.822317
SRR2051578	Marine	0	0	0	0	0	0.154624	0
SRR2061817	Marine	0	0	0	0	0	1.17212	0
SRR2067956	Marine	0	0	0	0	0	0.328281	0
SRR2067961	Marine	0	0	0	0	0	1.25127	0
SRR2067965	Marine	0	0	0	0	0	0.843778	0
SRR2067969	Marine	0	0	0	0	0	0.922863	0
SRR2067974	Marine	0	0	0	0	0	0.868092	0
SRR2067979	Marine	0	0	0	0	0	0.920598	0
SRR2067986	Marine	0	0	0	0	0	1.11129	0
SRR2067993	Marine	0	0	0	0	0	0.486703	0
SRR2068000	Marine	0	0	0	0	0	1.76367	0
SRR2068004	Marine	0	0	0	0	0	0.550775	0
SRR2068011	Marine	0	0	0	0	0	1.0121	0
SRR2068015	Marine	0	0	0	0	0	0.383858	0
SRR2068018	Marine	0	0	0	0	0	0.926999	0
SRR2068235	Marine	0	0	0	0	0	2.45339	0
SRR2068252	Marine	0	0	0	0	0	0.109081	0
SRR2068265	Marine	0	0	0	0	0	2.36948	0
SRR2068272	Marine	0	0	0	0	0	0.988008	0
SRR2068280	Marine	0	0	0	0	0	1.03047	0
SRR2068286	Marine	0	0	0	0	0	1.05851	0
SRR2068297	Marine	0	0	0	0	0	0.793126	0
SRR2068302	Marine	0	0	0	0	0	0.454351	0
SRR2068305	Marine	0	0	0	0	0	0.575049	0
SRR2068318	Marine	0	0	0	0	0	0.351191	0
SRR2068324	Marine	0	0	0	0	0	2.47695	0
SRR2068331	Marine	0	0	0	0	0	0.300972	0
SRR2068332	Marine	0	0	0	0	0	0.187829	0
SRR2068334	Marine	0	0	0	0	0	0.784349	0
SRR2068336	Marine	0	0	0	0	0	2.17528	0
SRR2068337	Marine	0	0	0	0	0	2.02996	0
SRR2068338	Marine	0	0	0	0	0	1.36149	0
SRR2068340	Marine	0	0	0	0	0	0.896518	0
SRR2068342	Marine	0	0	0	0	0	1.67677	0
SRR2068343	Marine	0	0	0	0	0	1.28575	0
SRR2068344	Marine	0	0	0	0	0	0.225978	0
SRR2068346	Marine	0	0	0	0	0	0.262105	0
SRR2068347	Marine	0	0	0	0	0	0.318551	0
SRR2068348	Marine	0	0	0	0	0	0.370005	0
SRR2068351	Marine	0	0	0	0	0	2.00822	0
SRR2068352	Marine	0	0	0	0	0	1.4672	0
SRR2068359	Marine	0	0	0	0	0	1.23252	0
SRR2068362	Marine	0	0	0	0	0	2.00631	0
SRR2068370	Marine	0	0	0	0	0	0.969141	0
SRR2068373	Marine	0	0	0	0	0	0.545455	0
SRR2068375	Marine	0	0	0	0	0	0.406769	0
SRR2068377	Marine	0	0	0	0	0	0.4551	0
SRR2068379	Marine	0	0	0	0	0	0.162602	0
SRR2068466	Marine	0	0	0	0	0	0.845277	0
SRR2068559	Marine	0	0	0	0	0	0.855553	0
SRR2068561	Marine	0	0	0	0	0	0.928793	0
SRR2068564	Marine	0	0	0	0	0	1.10231	0
SRR2068568	Marine	0	0	0	0	0	0.461142	0
SRR2068569	Marine	0	0	0	0	0	1.00578	0
SRR2068570	Marine	0	0	0	0	0	1.11282	0
SRR2068571	Marine	0	0	0	0	0	0.919619	0
SRR2068572	Marine	0	0	0	0	0	0.502746	0
SRR2068575	Marine	0	0	0	0	0	0.804829	0
SRR2068576	Marine	0	0	0	0	0	0.288829	0
SRR2068582	Marine	0	0	0	0	0	0.285618	0
SRR2068583	Marine	0	0	0	0	0	0.409156	0
SRR2068586	Marine	0	0	0	0	0	0.916537	0
SRR2068588	Marine	0	0	0	0	0	1.71242	0
SRR2068590	Marine	0	0	0	0	0	1.06827	0
SRR2068593	Marine	0	0	0	0	0	0.246681	0
SRR2068596	Marine	0	0	0	0	0	0.739749	0
SRR2068597	Marine	0	0	0	0	0	1.27971	0
SRR2068598	Marine	0	0	0	0	0	0.649427	0
SRR2068599	Marine	0	0	0	0	0	1.06618	0
SRR2068603	Marine	0	0	0	0	0	0.557581	0
SRR2068604	Marine	0	0	0	0	0	0.532995	0
SRR2068605	Marine	0	0	0	0	0	0.855755	0
SRR2068607	Marine	0	0	0	0	0	0.987693	0
SRR2068608	Marine	0	0	0	0	0	1.08019	0
SRR2068611	Marine	0	0	0	0	0	0.456866	0
SRR2068612	Marine	0	0	0	0	0	0.264365	0
SRR2068613	Marine	0	0	0	0	0	0.365075	0
SRR2068617	Marine	0	0	0	0	0	0.830274	0
SRR2068618	Marine	0	0	0	0	0	0.575578	0
SRR2068619	Marine	0	0	0	0	0	0.778327	0
SRR2068709	Marine	0	0	0	0	0	0.751461	0
SRR2068711	Marine	0	0	0	0	0	0.805369	0
SRR2068716	Marine	0	0	0	0	0	0.332917	0
SRR2068718	Marine	0	0	0	0	0	0.345959	0
SRR2068719	Marine	0	0	0	0	0	0.522088	0
SRR2068721	Marine	0	0	0	0	0	0.834163	0
SRR2068722	Marine	0	0	0	0	0	0.784846	0
SRR2068724	Marine	0	0	0	0	0	0.975938	0
SRR2068725	Marine	0	0	0	0	0	0.692358	0
SRR2068727	Marine	0	0	0	0	0	0.373491	0
SRR2068733	Marine	0	0	0	0	0	1.1672	0
SRR2068736	Marine	0	0	0	0	0	1.20061	0
SRR2068738	Marine	0	0	0	0	0	0.431144	0
SRR2068742	Marine	0	0	0	0	0	1.30777	0
SRR2068744	Marine	0	0	0	0	0	1.60046	0
SRR2068746	Marine	0	0	0	0	0	0.204323	0
SRR2068747	Marine	0	0	0	0	0	1.4225	0
SRR2068749	Marine	0	0	0	0	0	0.177215	0
SRR2068750	Marine	0	0	0	0	0	2.12183	0
SRR2068752	Marine	0	0	0	0	0	0.817025	0
SRR2068753	Marine	0	0	0	0	0	1.646	0
SRR2068755	Marine	0	0	0	0	0	1.43642	0
SRR2071241	Marine	0	0	0	0	0	1.10591	0
SRR2071282	Marine	0	0	0	0	0	0.263894	0
SRR2071335	Marine	0	0	0	0	0	0.578227	0
SRR2071342	Marine	0	0	0	0	0	0.333206	0
SRR2071384	Marine	0	0	0	0	0	1.0763	0
SRR2071390	Marine	0	0	0	0	0	0.859302	0
SRR2071396	Marine	0	0	0	0	0	1.38214	0
SRR2071403	Marine	0	0	0	0	0	1.18306	0
SRR2071407	Marine	0	0	0	0	0	1.62448	0
SRR2071408	Marine	0	0	0	0	0	1.01364	0
SRR2071412	Marine	0	0	0	0	0	0.74122	0
SRR2071430	Marine	0	0	0	0	0	1.09596	0
SRR2071432	Marine	0	0	0	0	0	0.707965	0
SRR2071433	Marine	0	0	0	0	0	0.357079	0
SRR2071435	Marine	0	0	0	0	0	0.416078	0
SRR2071436	Marine	0	0	0	0	0	0.790582	0
SRR2071437	Marine	0	0	0	0	0	0.556829	0
SRR2071438	Marine	0	0	0	0	0	0.549005	0
SRR2071439	Marine	0	0	0	0	0	0.895427	0
SRR2071445	Marine	0	0	0	0	0	0.966319	0
SRR2071453	Marine	0	0	0	0	0	1.3899	0
SRR2071454	Marine	0	0	0	0	0	0.151432	0
SRR2071455	Marine	0	0	0	0	0	0.115039	0
SRR2071456	Marine	0	0	0	0	0	1.06254	0
SRR2071457	Marine	0	0	0	0	0	0.70753	0
SRR2071458	Marine	0	0	0	0	0	0.74184	0
SRR2071459	Marine	0	0	0	0	0	1.63853	0
SRR2071461	Marine	0	0	0	0	0	0.23387	0
SRR2071462	Marine	0	0	0	0	0	1.31832	0
SRR2071463	Marine	0	0	0	0	0	0.26365	0
SRR2071464	Marine	0	0	0	0	0	0.858637	0
SRR2071465	Marine	0	0	0	0	0	0.350877	0
SRR2071466	Marine	0	0	0	0	0	0.548341	0
SRR2071468	Marine	0	0	0	0	0	0.414854	0
SRR2071469	Marine	0	0	0	0	0	0.650781	0
SRR2071470	Marine	0	0	0	0	0	0.518511	0
SRR2071471	Marine	0	0	0	0	0	1.05708	0
SRR2071472	Marine	0	0	0	0	0	0.755015	0
SRR2071474	Marine	0	0	0	0	0	0.910423	0
SRR2071476	Marine	0	0	0	0	0	0.53948	0
SRR2071478	Marine	0	0	0	0	0	1.05638	0
SRR2071479	Marine	0	0	0	0	0	0.912742	0
SRR2071481	Marine	0	0	0	0	0	0.993745	0
SRR2071482	Marine	0	0	0	0	0	0.331802	0
SRR2071483	Marine	0	0	0	0	0	1.2636	0
SRR2071497	Marine	0	0	0	0	0	0.526356	0
SRR2071500	Marine	0	0	0	0	0	0.774506	0
SRR2071627	Marine	0	0	0	0	0	1.29445	0
SRR2071628	Marine	0	0	0	0	0	0.744298	0
SRR2071629	Marine	0	0	0	0	0	0.826639	0
SRR2071631	Marine	0	0	0	0	0	1.02644	0
SRR2071632	Marine	0	0	0	0	0	0.695925	0
SRR2071633	Marine	0	0	0	0	0	1.1251	0
SRR2071634	Marine	0	0	0	0	0	1.41087	0
SRR2071636	Marine	0	0	0	0	0	1.2943	0
SRR2071637	Marine	0	0	0	0	0	0.623549	0
SRR2071638	Marine	0	0	0	0	0	0.62968	0
SRR2071639	Marine	0	0	0	0	0	0.379987	0
SRR2071641	Marine	0	0	0	0	0	0.763359	0
SRR2071642	Marine	0	0	0	0	0	0.124533	0
SRR2071643	Marine	0	0	0	0	0	0.2066	0
SRR2071644	Marine	0	0	0	0	0	0.106482	0
SRR2071645	Marine	0	0	0	0	0	0.233353	0
SRR2071646	Marine	0	0	0	0	0	0.289281	0
SRR2071647	Marine	0	0	0	0	0	0.143295	0
SRR2071648	Marine	0	0	0	0	0	0.405826	0.205693
SRR2071649	Marine	0	0	0	0	0	0.227273	0
SRR2071650	Marine	0	0	0	0	0	0.928826	0
SRR2071674	Marine	0	0	0	0	0	0.545663	0
SRR2071680	Marine	0	0	0	0	0	0.712382	0
SRR2071683	Marine	0	0	0	0	0	0.892857	0
SRR2071685	Marine	0	0	0	0	0	1.00484	0
SRR2071686	Marine	0	0	0	0	0	0.873687	0
SRR2071688	Marine	0	0	0	0	0	0.928369	0
SRR2071690	Marine	0	0	0	0	0	0.856698	0
SRR2071691	Marine	0	0	0	0	0	0.740164	0
SRR2071695	Marine	0	0	0	0	0	0.791071	0
SRR2071696	Marine	0	0	0	0	0	0.500907	0
SRR2071697	Marine	0	0	0	0	0	0.694444	0
SRR2071699	Marine	0	0	0	0	0	0.450653	0
SRR2071700	Marine	0	0	0	0	0	0.947413	0
SRR2071701	Marine	0	0	0	0	0	0.123482	0
SRR2071709	Marine	0	0	0	0	0	2.15527	0
SRR2071710	Marine	0	0	0	0	0	1.39242	0
SRR2071711	Marine	0	0	0	0	0	0.120434	0
SRR2071713	Marine	0	0	0	0	0	1.32366	0
SRR2071715	Marine	0	0	0	0	0	1.28474	0
SRR2071728	Marine	0	0	0	0	0	1.071	0
SRR2071729	Marine	0	0	0	0	0	0.521843	0
SRR2071732	Marine	0	0	0	0	0	0.43875	0
SRR2071735	Marine	0	0	0	0	0	0.177843	0
SRR2071736	Marine	0	0	0	0	0	0.507274	0
SRR2071737	Marine	0	0	0	0	0	0.46438	0
SRR2071740	Marine	0	0	0	0	0	0.22199	0
SRR2071741	Marine	0	0	0	0	0	0.29134	0
SRR2071743	Marine	0	0	0	0	0	0.612492	0
SRR2071746	Marine	0	0	0	0	0	0.888475	0
SRR2071748	Marine	0	0	0	0	0	0.864894	0
SRR2071749	Marine	0	0	0	0	0	0.754836	0
SRR2071751	Marine	0	0	0	0	0	1.00608	0
SRR2071752	Marine	0	0	0	0	0	0.507278	0
SRR2071754	Marine	0	0	0	0	0	0.714562	0
SRR2071756	Marine	0	0	0	0	0	0.144063	0
SRR2071760	Marine	0	0	0	0	0	1.07928	0
SRR2071763	Marine	0	0	0	0	0	0.101346	0
SRR2071764	Marine	0	0	0	0	0	0.593282	0
SRR2071765	Marine	0	0	0	0	0	0.94247	0
SRR2071766	Marine	0	0	0	0	0	0.674231	0
SRR2071767	Marine	0	0	0	0	0	0.951739	0
SRR2071769	Marine	0	0	0	0	0	0.780838	0
SRR2071770	Marine	0	0	0	0	0	1.17404	0
SRR2071771	Marine	0	0	0	0	0	0.882334	0
SRR2071772	Marine	0	0	0	0	0	0.832952	0
SRR2071773	Marine	0	0	0	0	0	0.524691	0
SRR2071774	Marine	0	0	0	0	0	0.286912	0
SRR2071846	Marine	0	0	0	0	0	0.51731	0
SRR2071847	Marine	0	0	0	0	0	0.946954	0
SRR2071848	Marine	0	0	0	0	0	0.753769	0
SRR2071850	Marine	0	0	0	0	0	1.29346	0
SRR2071851	Marine	0	0	0	0	0	1.06499	0
SRR2071855	Marine	0	0	0	0	0	1.1524	0
SRR2071865	Marine	0	0	0	0	0	0.798208	0
SRR2071867	Marine	0	0	0	0	0	0.849658	0
SRR2071868	Marine	0	0	0	0	0	0.898588	0
SRR2071871	Marine	0	0	0	0	0	0.652216	0
SRR2071873	Marine	0	0	0	0	0	0.705422	0
SRR2071874	Marine	0	0	0	0	0	0.739623	0
SRR2071875	Marine	0	0	0	0	0	0.402718	0
SRR2071876	Marine	0	0	0	0	0	0.21978	0
SRR2071885	Marine	0	0	0	0	0	0.324786	0
SRR2071888	Marine	0	0	0	0	0	0.532012	0
SRR2071889	Marine	0	0	0	0	0	0.689471	0
SRR2071892	Marine	0	0	0	0	0	0.913613	0
SRR2071893	Marine	0	0	0	0	0	1.34907	0
SRR2072678	Marine	0	0	0	0	0	1.49675	0
SRR2072685	Marine	0	0	0	0	0	0.849118	0
SRR2072690	Marine	0	0	0	0	0	1.01914	0
SRR2072699	Marine	0	0	0	0	0	1.49879	0
SRR2072703	Marine	0	0	0	0	0	0.741339	0
SRR2072707	Marine	0	0	0	0	0	1.50635	0
SRR2072712	Marine	0	0	0	0	0	0.530918	0
SRR2072714	Marine	0	0	0	0	0	0.628212	0
SRR2072741	Marine	0	0	0	0	0	0.14786	0
SRR2072746	Marine	0	0	0	0	0	0.386354	0
SRR2072753	Marine	0	0	0	0	0	0.506172	0
SRR2072754	Marine	0	0	0	0	0	0.776568	0
SRR2072757	Marine	0	0	0	0	0	0.47086	0
SRR2073175	Marine	0	0	0	0	0	0.926544	0
SRR2073177	Marine	0	0	0	0	0	0.893507	0
SRR2073181	Marine	0	0	0	0	0	0.892154	0
SRR2073182	Marine	0	0	0	0	0	0.793464	0
SRR2073183	Marine	0	0	0	0	0	0.342433	0
SRR2073194	Marine	0	0	0	0	0	0.13501	0
SRR2073216	Marine	0	0	0	0	0	0.12359	0
SRR2073217	Marine	0	0	0	0	0	0.298396	0
SRR2073218	Marine	0	0	0	0	0	0.367281	0
SRR2073219	Marine	0	0	0	0	0	0.400767	0
SRR2073220	Marine	0	0	0	0	0	0.826572	0
SRR2073221	Marine	0	0	0	0	0	0.745586	0
SRR2073222	Marine	0	0	0	0	0	0.87579	0
SRR2073223	Marine	0	0	0	0	0	1.4624	0
SRR2073226	Marine	0	0	0	0	0	0.798258	0
SRR2073227	Marine	0	0	0	0	0	1.15858	0
SRR2073228	Marine	0	0	0	0	0	1.83012	0
SRR2073229	Marine	0	0	0	0	0	0.719701	0
SRR2073230	Marine	0	0	0	0	0	1.52591	0
SRR2073231	Marine	0	0	0	0	0	0.262712	0
SRR2073232	Marine	0	0	0	0	0	0.757007	0
SRR2073233	Marine	0	0	0	0	0	0.127866	0
SRR2073237	Marine	0	0	0	0	0	0.174993	0
SRR2073238	Marine	0	0	0	0	0	0.332193	0
SRR2073239	Marine	0	0	0	0	0	0.681629	0
SRR2073240	Marine	0	0	0	0	0	0.872201	0
SRR2073241	Marine	0	0	0	0	0	1.01828	0
SRR2073242	Marine	0	0	0	0	0	0.815458	0
SRR2073243	Marine	0	0	0	0	0	1.20735	0
SRR2073721	Marine	0	0	0	0	0	1.28565	0
SRR2073727	Marine	0	0	0	0	0	0.316857	0
SRR2073738	Marine	0	0	0	0	0	0.754717	0
SRR2073746	Marine	0	0	0	0	0	1.40772	0
SRR2073765	Marine	0	0	0	0	0	0.627048	0
SRR2073773	Marine	0	0	0	0	0	1.19452	0
SRR2073779	Marine	0	0	0	0	0	1.7835	0
SRR2073785	Marine	0	0	0	0	0	0.493174	0
SRR2073791	Marine	0	0	0	0	0	1.04353	0
SRR2073796	Marine	0	0	0	0	0	0.187602	0
SRR2073802	Marine	0	0	0	0	0	0.306029	0
SRR2073820	Marine	0	0	0	0	0	0.13901	0
SRR2073825	Marine	0	0	0	0	0	0.117407	0
SRR2073833	Marine	0	0	0	0	0	0.155193	0
SRR2073839	Marine	0	0	0	0	0	0.349768	0
SRR2073845	Marine	0	0	0	0	0	0.723613	0
SRR2073850	Marine	0	0	0	0	0	0.880643	0
SRR2073857	Marine	0	0	0	0	0	1.17288	0
SRR2073863	Marine	0	0	0	0	0	1.40433	0
SRR2073868	Marine	0	0	0	0	0	1.07231	0
SRR2073874	Marine	0	0	0	0	0	0.509338	0
SRR2073888	Marine	0	0	0	0	0	0.570776	0
SRR2073893	Marine	0	0	0	0	0	0.404245	0
SRR2073900	Marine	0	0	0	0	0	0.139142	0
SRR2075187	Marine	0	0	0	0	0	0.280816	0
SRR2075275	Marine	0	0	0	0	0	0.403359	0
SRR2075277	Marine	0	0	0	0	0	0.36749	0
SRR2075280	Marine	0	0	0	0	0	0.425462	0
SRR2075288	Marine	0	0	0	0	0	0.425367	0
SRR2075300	Marine	0	0	0	0	0	0.863378	0
SRR2075340	Marine	0	0	0	0	0	0.576061	0
SRR2075359	Marine	0	0	0	0	0	0.425869	0
SRR2075368	Marine	0	0	0	0	0	0.812274	0
SRR2075374	Marine	0	0	0	0	0	0.2219	0
SRR2075375	Marine	0	0	0	0	0	0.235684	0
SRR2075376	Marine	0	0	0	0	0	0.120409	0
SRR2075377	Marine	0	0	0	0	0	0.129394	0
SRR2085755	Marine	0	0	0	0	0	1.26297	0
SRR2085766	Marine	0	0	0	0	0	0.631145	0
SRR2085769	Marine	0	0	0	0	0	1.31237	0
SRR2085770	Marine	0.232404	0	0	0	0	0.498008	0
SRR2085786	Marine	0	0	0	0	0	1.58934	0
SRR2549653	Marine	0	0	0	0	0	1.66297	0
SRR2549654	Marine	0	0	0	0	0	17.3872	0
SRR2549655	Marine	0	0	0	0	0	4.86674	0
SRR2549656	Marine	0	0	0	0	0	7.73051	0
SRR2549662	Marine	0	0	0	0	0	8.53333	0
SRR2549663	Marine	0	0	0	0	0	13.3498	0
SRR2549664	Marine	0	0	0	0	0	11.4087	0
SRR2549665	Marine	0	0	0	0	0	4.14372	0
SRR2549670	Marine	0	0	0	0	0	14.5728	0
SRR2549671	Marine	0	0	0	0	0	5.29744	0
SRR2549677	Marine	0	0	0	0	0	3.79099	0
SRR2549678	Marine	0	0	0	0	0	8.9205	0
SRR2549679	Marine	0	0	0	0	0	19.675	0
SRR2549680	Marine	0	0	0	0	0	5.12476	0
SRR2549683	Marine	0	0	0	0	0	0.721505	0
SRR2549686	Marine	0	0	0	0	0	1.18183	0
SRR2549687	Marine	0	0	0	0	0	8.46456	0
SRR2549688	Marine	0	0	0	0	0	5.82643	0
SRR2549689	Marine	0	0	0	0	0	5.6196	0
SRR2549694	Marine	0	0	0	0	0	11.435	0
SRR2549695	Marine	0	0	0	0	0	1.31518	0
SRR2549696	Marine	0	0	0	0	0	7.03698	0
SRR2549701	Marine	0	0	0	0	0	14.6566	0
SRR2549702	Marine	0	0	0	0	0	11.0679	0
SRR2549703	Marine	0	0	0	0	0	5.35778	0
SRR2549704	Marine	0	0	0	0	0	5.26946	0
SRR3098310	Marine	0	0.185002	0	0	0	0	0
SRR3669384	Marine	0	0	0	0	0	0.108587	0
SRR3669387	Marine	0	0	0	0	0	0.253012	0
SRR3669388	Marine	0	0	0	0	0	1.69617	0
SRR3669391	Marine	0	0	0	0	0	0.352639	0
SRR3669394	Marine	0	0	0	0	0	0.150973	0
SRR3669401	Marine	0	0	0	0	0	0.228418	0
SRR3669402	Marine	0	0	0	0	0	0.680985	0
SRR3669411	Marine	0	0	0	0	0	0.974052	0
SRR3669419	Marine	0	0	0	0	0	0.175623	0
SRR3669420	Marine	0	0	0	0	0	0.937033	0
SRR3669424	Marine	0	0	0	0	0	0.169928	0
SRR3669428	Marine	0	0	0	0	0	0.102787	0
SRR3669429	Marine	0	0	0	0	0	0.103396	0
SRR3669433	Marine	0	0	0	0	0	0.43843	0
SRR3669438	Marine	0	0	0	0	0	0.121608	0
SRR3669442	Marine	0	0	0	0	0	0.197395	0
SRR3669469	Marine	0	0	0	0	0	0.675676	0
SRR3669480	Marine	0	0	0	0	0	0.1282	0
SRR3669483	Marine	0	0	0	0	0	0.131443	0
SRR3669489	Marine	0	0	0	0	0	0.236223	0
SRR3669499	Marine	0	0	0	0	0	0.620094	0
SRR3669503	Marine	0	0	0	0	0	0.340014	0
SRR3669525	Marine	0	0	0	0	0	0.715275	0
SRR3669529	Marine	0	0	0	0	0	0.147908	0
SRR3669534	Marine	0	0	0	0	0	0.683253	0
SRR3669538	Marine	0	0	0	0	0	0.69912	0
SRR3669542	Marine	0	0	0	0	0	0.136837	0
SRR3669550	Marine	0	0	0	0	0	0.172558	0
SRR3669551	Marine	0	0	0	0	0	0.981387	0
SRR3669557	Marine	0	0	0	0	0	0.719096	0
SRR3669561	Marine	0	0	0	0	0	1.31003	0
SRR3669579	Marine	0	0	0	0	0	0.502513	0
SRR3669581	Marine	0	0	0	0	0	0.117692	0
SRR3669584	Marine	0	0	0	0	0	0.228539	0
SRR3669585	Marine	0	0	0	0	0	1.5369	0
SRR3669589	Marine	0	0	0	0	0	0.114294	0
SRR3669596	Marine	0	0	0	0	0	0.192233	0
SRR3669599	Marine	0	0	0	0	0	0.174262	0
SRR3669600	Marine	0	0	0	0	0	0.580905	0
SRR3669608	Marine	0	0	0	0	0	0.329606	0
SRR3669609	Marine	0	0	0	0	0	0.79948	0
SRR3669619	Marine	0	0	0	0	0	0.114028	0
SRR3669620	Marine	0	0	0	0	0	0.946536	0
SRR3669626	Marine	0	0	0	0	0	0.229458	0
SRR3669638	Marine	0	0	0	0	0	0.332768	0
SRR3669656	Marine	0	0	0	0	0	0.114494	0
SRR3669679	Marine	0	0	0	0	0	0.662348	0
SRR3669683	Marine	0	0	0	0	0	0.161086	0
SRR3669701	Marine	0	0	0	0	0	0.714921	0
SRR3669707	Marine	0	0	0	0	0	0.739827	0
SRR3669716	Marine	0	0	0	0	0	0.758279	0
SRR3669731	Marine	0	0	0	0	0	1.25065	0
SRR3669736	Marine	0	0	0	0	0	0.858755	0
SRR3669740	Marine	0	0	0	0	0	1.43919	0
SRR3669753	Marine	0	0	0	0	0	0.125628	0
SRR3735208	Marine	0	0	0	0	0	0.10267	0
SRR3735210	Marine	0	0	0	0	0	1.23399	0
SRR3735211	Marine	0	0	0	0	0	1.76669	0
SRR3735213	Marine	0	0	0	0	0	2.07023	0
SRR3735214	Marine	0	0	0	0	0	1.99931	0
SRR3735215	Marine	0	0	0	0	0	0.799209	0
SRR3735216	Marine	0	0	0	0	0	0.981492	0
SRR3735217	Marine	0	0	0	0	0	0.82905	0
SRR3735218	Marine	0	0	0	0	0	0.975906	0
SRR3735219	Marine	0	0	0	0	0	0.69706	0
SRR3735223	Marine	0	0	0	0	0	0.120525	0
SRR3735225	Marine	0	0	0	0	0	0.172712	0
SRR3735226	Marine	0	0	0	0	0	0.381582	0
SRR3735227	Marine	0	0	0	0	0	2.90961	0
SRR3735228	Marine	0	0	0	0	0	2.90754	0
SRR3735229	Marine	0	0	0	0	0	0.590307	0
SRR3735230	Marine	0	0	0	0	0	1.56064	0
SRR3735231	Marine	0	0	0	0	0	1.77156	0
SRR3735232	Marine	0	0	0	0	0	0.276569	0
SRR3735234	Marine	0	0	0	0	0	0.352692	0
SRR3735237	Marine	0	0	0	0	0	0.276408	0
SRR3735238	Marine	0	0	0	0	0	0.284376	0
SRR3735239	Marine	0	0	0	0	0	3.46825	0
SRR3735240	Marine	0	0	0	0	0	2.01177	0
SRR3735241	Marine	0	0	0	0	0	0.565005	0
SRR3735242	Marine	0	0	0	0	0	5.28825	0
SRR3735243	Marine	0	0	0	0	0	4.81372	0
SRR3735244	Marine	0	0	0	0	0	1.73177	0
SRR3735245	Marine	0	0	0	0	0	3.15424	0
SRR3735246	Marine	0	0	0	0	0	3.60851	0
SRR3735247	Marine	0	0	0	0	0	1.69672	0
SRR3735250	Marine	0	0	0	0	0	0.855304	0
SRR3735251	Marine	0	0	0	0	0	0.26134	0
SRR3735252	Marine	0	0	0	0	0	0.370209	0
SRR3735253	Marine	0	0	0	0	0	0.130577	0
SRR3735254	Marine	0	0	0	0	0	0.104293	0
SRR3741979	Marine	0.170256	0	0	0	0	0	0
SRR3742013	Marine	0.115764	0	0	0	0	0	0
SRR3749754	Marine	0	0	0	0	0	0.222441	0
SRR3749789	Marine	0	0	0	0	0	0.105578	0
SRR3749822	Marine	0	0	0	0	0	0.110046	0
SRR3749855	Marine	0	0	0	0	0	0.126213	0
SRR3749866	Marine	0	0	0	0	0	0.141524	0
SRR3749878	Marine	0	0	0	0	0	0.11627	0
SRR3749911	Marine	0	0	0	0	0	0.199959	0
SRR3749978	Marine	0	0	0	0	0	0.179994	0
SRR3749980	Marine	0	0	0	0	0	0.194746	0
SRR3749981	Marine	0	0	0	0	0	0.121509	0
SRR3749983	Marine	0	0	0	0	0	0.158956	0
SRR3749985	Marine	0	0	0	0	0	0.12266	0
SRR3749987	Marine	0	0	0	0	0	0.154463	0
SRR3749992	Marine	0	0	0	0	0	0.12234	0
SRR3749994	Marine	0	0	0	0	0	0.188026	0
SRR3883994	Marine	0	0	0	0	0	0.385938	0
SRR3883995	Marine	0	0	0	0	0	0.100394	0
SRR3884001	Marine	0	0	0	0	0	0.551919	0
SRR3884002	Marine	0	0	0	0	0	0.2407	0
SRR3884003	Marine	0	0	0	0	0	2.24598	0
SRR3884004	Marine	0	0	0	0	0	0.687427	0
SRR3884009	Marine	0	0	0	0	0	2.8	0
SRR3884010	Marine	0	0	0	0	0	0.968333	0
SRR3884011	Marine	0	0	0	0	0	1.69678	0
SRR3884012	Marine	0	0	0	0	0	0.38815	0
SRR3884014	Marine	0	0	0	0	0	0.782768	0
SRR3884019	Marine	0	0	0	0	0	1.35955	0
SRR3884022	Marine	0	0	0	0	0	0.401904	0
SRR3884023	Marine	0	0	0	0	0	1.33192	0
SRR3884024	Marine	0	0	0	0	0	1.74778	0
SRR3884026	Marine	0	0	0	0	0	0.63701	0
SRR3884027	Marine	0	0	0	0	0	0	0.197056
SRR3884028	Marine	0	0	0	0	0	1.2381	0
SRR3884029	Marine	0	0	0	0	0	2.05724	0
SRR3884032	Marine	0	0	0	0	0	0.695989	0
SRR3884034	Marine	0	0	0	0	0	0.50135	0
SRR3884036	Marine	0	0	0	0	0	0.756865	0
SRR3884037	Marine	0	0	0	0	0	1.75752	0
SRR3884038	Marine	0	0	0	0	0	3.64489	0
SRR3884039	Marine	0	0	0	0	0	2.83302	0
SRR3884040	Marine	0	0	0	0	0	2.15756	0
SRR3884044	Marine	0	0	0	0	0	3.78906	0
SRR3884046	Marine	0	0	0	0	0	3.29553	0
SRR3884047	Marine	0	0	0	0	0	2.10235	0
SRR3884048	Marine	0	0	0	0	0	0.564567	0
SRR3884049	Marine	0	0	0	0	0	3.72464	0
SRR3884053	Marine	0	0	0	0	0	1.00357	0
SRR3884054	Marine	0	0	0	0	0	2.04304	0.115281
SRR3884055	Marine	0	0	0	0	0	3.91071	0
SRR3884056	Marine	0	0	0	0	0	0.695353	0
SRR3884057	Marine	0	0	0	0	0	0.612601	0
SRR3884058	Marine	0	0	0	0	0	1.24588	0
SRR3884060	Marine	0	0	0	0	0	0.242424	0
SRR3884062	Marine	0	0	0	0	0	0.995916	0
SRR3884063	Marine	0	0	0	0	0	0.795971	0
SRR3884064	Marine	0	0	0	0	0	3.88874	0
SRR3884065	Marine	0	0	0	0	0	1.7842	0
SRR3884066	Marine	0	0	0	0	0	1.35852	0
SRR3884068	Marine	0	0	0	0	0	3.45745	0
SRR3884071	Marine	0	0	0	0	0	0.548858	0
SRR3884072	Marine	0	0	0	0	0	1.57428	0.128603
SRR3884073	Marine	0	0	0	0	0	2.5992	0.105298
SRR3884074	Marine	0	0	0	0	0	0.886489	0
SRR3884076	Marine	0	0	0	0	0	0.18882	0
SRR3884079	Marine	0	0	0	0	0	0.584617	0
SRR3884086	Marine	0.161562	0	0	0	0	0	0
SRR3884144	Marine	0.166699	0	0	0	0	0	0
SRR3884204	Marine	0.153275	0	0	0	0	0	0
SRR3884211	Marine	0.142472	0	0	0	0	0	0
SRR3884223	Marine	0.184201	0	0	0	0	0	0
SRR3884236	Marine	0.131728	0	0	0	0	0	0
SRR3884248	Marine	0.198386	0	0	0	0	0	0
SRR3884259	Marine	0.133601	0	0	0	0	0	0
SRR3884269	Marine	0.112435	0	0	0	0	0	0
SRR3884274	Marine	0.120006	0	0	0	0	0	0
SRR3884280	Marine	0	0	0	0	0	0.108721	0
SRR3884340	Marine	0.155705	0	0	0	0	0	0
SRR3884343	Marine	0.141828	0	0	0	0	0	0
SRR3884405	Marine	0	0	0	0	0	0.175667	0
SRR3884424	Marine	0.147234	0	0	0	0	0	0
SRR390433	Marine	0	0	0	0	0	0.168662	0
SRR4039617	Marine	0	0.442278	0	0	0	0	0
SRR4238620	Marine	0	0	0	0	0	0.342466	0
SRR4238621	Marine	0	0	0	0	0	0.264866	0
SRR4238622	Marine	0	0	0	0	0	0.380623	0
SRR4238624	Marine	0	0	0	0	0	0.441258	0
SRR4238625	Marine	0	0	0	0	0	0.666389	0
SRR4238626	Marine	0	0	0	0	0	0.181522	0
SRR4238993	Marine	0	0	0	0	0	0.576671	0
SRR4238994	Marine	0	0	0	0	0	0.983586	0
SRR4238995	Marine	0	0	0	0	0	0.510983	0
SRR4238996	Marine	0	0	0	0	0	0.227631	0
SRR4238997	Marine	0	0	0	0	0	0.133168	0
SRR4238998	Marine	0	0	0	0	0	0.576894	0
SRR4239000	Marine	0	0	0	0	0	0.814607	0
SRR4239013	Marine	0	0	0	0	0	0.455696	0
SRR4239023	Marine	0	0	0	0	0	1.24935	0
SRR4239033	Marine	0	0	0	0	0	0.147493	0
SRR4239050	Marine	0	0	0	0	0	0.980907	0
SRR4239074	Marine	0	0	0	0	0	0.226347	0
SRR4239087	Marine	0	0	0	0	0	1.29611	0
SRR4239100	Marine	0	0	0	0	0	1.13388	0
SRR4239115	Marine	0	0	0	0	0	0.104961	0
SRR4239198	Marine	0	0	0	0	0	0.147099	0
SRR4239209	Marine	0	0	0	0	0	0.886146	0
SRR4239264	Marine	0	0	0	0	0	0.302441	0
SRR4239307	Marine	0	0	0	0	0	0.487126	0
SRR4239322	Marine	0	0	0	0	0	0.9242	0
SRR4239336	Marine	0	0	0	0	0	0.414365	0
SRR4239389	Marine	0	0	0	0	0	1.8885	0
SRR4239395	Marine	0	0	0	0	0	0.462117	0
SRR4239402	Marine	0	0	0	0	0	4.11043	0
SRR4239406	Marine	0	0	0	0	0	0.100381	0
SRR4239407	Marine	0	0	0	0	0	4.10914	0
SRR4239408	Marine	0	0	0	0	0	0.238233	0
SRR4239409	Marine	0	0	0	0	0	0.741383	0
SRR4239410	Marine	0	0	0	0	0	0.456131	0
SRR4239411	Marine	0	0	0	0	0	2.51665	0
SRR4239412	Marine	0	0	0	0	0	0.596843	0
SRR4239413	Marine	0	0	0	0	0	0.265617	0
SRR4239414	Marine	0	0	0	0	0	0.192508	0
SRR4239415	Marine	0	0	0	0	0	1.10743	0
SRR4241184	Marine	0	0	0	0	0	0.234862	0
SRR4241185	Marine	0	0	0	0	0	0.233729	0
SRR4241190	Marine	0	0	0	0	0	0.113016	0
SRR4241191	Marine	0	0	0	0	0	0.398384	0
SRR4241192	Marine	0	0	0	0	0	0.399669	0
SRR4241195	Marine	0	0	0	0	0	0.1239	0
SRR4241197	Marine	0	0	0	0	0	0.604686	0
SRR4241198	Marine	0	0	0	0	0	0.549409	0
SRR4241201	Marine	0	0	0	0	0	0.214439	0
SRR4241203	Marine	0	0	0	0	0	0.217603	0
SRR4241204	Marine	0	0	0	0	0	0.329965	0
SRR4241205	Marine	0	0	0	0	0	0.301067	0
SRR4241206	Marine	0	0	0	0	0	0.427051	0
SRR4241207	Marine	0	0	0	0	0	0.227226	0
SRR4241209	Marine	0	0	0	0	0	0.396301	0
SRR4241210	Marine	0	0	0	0	0	0.357641	0
SRR4241211	Marine	0	0	0	0	0	0.118624	0
SRR4241212	Marine	0	0	0	0	0	0.265343	0
SRR4241213	Marine	0	0	0	0	0	0.368053	0
SRR4241214	Marine	0	0	0	0	0	0.152952	0
SRR4241215	Marine	0	0	0	0	0	0.210194	0
SRR4241216	Marine	0	0	0	0	0	0.184944	0
SRR4241217	Marine	0	0	0	0	0	0.149805	0
SRR4241219	Marine	0	0	0	0	0	0.131766	0
SRR4241220	Marine	0	0	0	0	0	0.214722	0
SRR4241224	Marine	0	0	0	0	0	0.136101	0
SRR4241225	Marine	0	0	0	0	0	0.270662	0
SRR4241227	Marine	0	0	0	0	0	0.387707	0
SRR4241228	Marine	0	0	0	0	0	0.186175	0
SRR4241229	Marine	0	0	0	0	0	0.652117	0
SRR4241230	Marine	0	0	0	0	0	0.281044	0
SRR4241236	Marine	0	0	0	0	0	0.143126	0
SRR4241242	Marine	0	0	0	0	0	0.315925	0
SRR4241243	Marine	0	0	0	0	0	0.223486	0
SRR4241244	Marine	0	0	0	0	0	0.201931	0
SRR4241245	Marine	0	0	0	0	0	0.150253	0
SRR4241246	Marine	0	0	0	0	0	0.175297	0
SRR4241248	Marine	0	0	0	0	0	0.121974	0
SRR4241249	Marine	0	0	0	0	0	0.168335	0
SRR4241250	Marine	0	0	0	0	0	0.327654	0
SRR4241255	Marine	0	0	0	0	0	0.56626	0
SRR4241256	Marine	0	0	0	0	0	0.742558	0
SRR4241257	Marine	0	0	0	0	0	0.903134	0
SRR4241258	Marine	0	0	0	0	0	0.18315	0
SRR4241269	Marine	0	0	0	0	0	0.362788	0
SRR4241270	Marine	0	0	0	0	0	0.117739	0
SRR4241271	Marine	0	0	0	0	0	0.192881	0
SRR4241274	Marine	0	0	0	0	0	0.635625	0
SRR4241275	Marine	0	0	0	0	0	0.39253	0
SRR4241276	Marine	0	0	0	0	0	0.190821	0
SRR4241277	Marine	0	0	0	0	0	0.11036	0
SRR4342888	Marine	0	0	0	0	0	0.589193	0
SRR4342889	Marine	0	0	0	0	0	0.842929	0
SRR4342891	Marine	0	0	0	0	0	0.909663	0
SRR4434683	Marine	0	0.134661	0	0	0	0	0
SRR4434739	Marine	0	0	0	0	0	0.104822	0
SRR4458027	Marine	0.158954	0	0	0	0	0.108378	0
SRR4458030	Marine	0	0	0	0	0	0.130442	0
SRR4458031	Marine	0.224545	0	0	0	0	0	0
SRR4458034	Marine	0	0	0	0	0	0.139063	0
SRR478971	Marine	0	0	0	0	0	2.1582	0
SRR478973	Marine	0	0	0	0	0	1.44556	0.307929
SRR478974	Marine	0	0	0	0	0	1.74782	0
SRR478975	Marine	0	0	0	0	0	2.71599	0
SRR478977	Marine	0	0	0	0	0	2.22284	0
SRR478978	Marine	0	0	0	0	0	1.71084	0.342168
SRR478980	Marine	0	0	0	0	0	2.02829	0
SRR478981	Marine	0	0	0	0	0	3.20828	0
SRR478982	Marine	0	0	0	0	0	2.21574	0.796073
SRR500296	Marine	0	0	0	0	0	1.7654	0
SRR500297	Marine	0	0	0	0	0	2.11161	0
SRR500298	Marine	0	0	0	0	0	1.70092	0
SRR500299	Marine	0	0	0	0	0	1.72221	0
SRR500300	Marine	0	0	0	0	0	0.494617	0
SRR500302	Marine	0	0	0	0	0	4.3837	0
SRR500303	Marine	0	0	0	0	0	4.19132	0.197239
SRR500304	Marine	0	0	0	0	0	2.94354	0
SRR500305	Marine	0	0	0	0	0	0.594591	0
SRR500308	Marine	0	0	0	0	0	4.74022	0
SRR500310	Marine	0	0	0	0	0	1.20805	0
SRR500311	Marine	0	0	0	0	0	1.46119	0.547945
SRR500312	Marine	0	0	0	0	0	1.6844	0
SRR500313	Marine	0	0	0	0	0	3.35606	0
SRR500314	Marine	0	0	0	0	0	1.12658	0.671751
SRR500315	Marine	0	0	0	0	0	1.14559	0
SRR500316	Marine	0	0	0	0	0	2.28898	0
SRR500317	Marine	0	0	0	0	0	1.81102	0
SRR500318	Marine	0	0	0	0	0	2.34481	0.415435
SRR500321	Marine	0	0	0	0	0	0.672646	0
SRR500322	Marine	0	0	0	0	0	3.27706	0.19861
SRR500323	Marine	0	0	0	0	0	2.82847	0
SRR500324	Marine	0	0	0	0	0	2.74118	0
SRR500325	Marine	0	0	0	0	0	2.42983	0
SRR500329	Marine	0	0	0	0	0	2.06897	0
SRR500330	Marine	0	0	0	0	0	1.37777	0
SRR500331	Marine	0	0	0	0	0	1.74346	0
SRR500332	Marine	0	0	0	0	0	2.3715	0
SRR500333	Marine	0	0	0	0	0	1.45217	0
SRR500334	Marine	0	0	0	0	0	2.65669	0
SRR500335	Marine	0	0	0	0	0	2.19665	0
SRR500336	Marine	0	0	0	0	0	1.55383	0
SRR500337	Marine	0	0	0	0	0	1.71988	0
SRR500338	Marine	0	0	0	0	0	2.54368	0
SRR500340	Marine	0	0	0	0	0	1.45533	0
SRR500341	Marine	0	0	0	0	0	2.19226	0
SRR500342	Marine	0	0	0	0	0	2.91174	0
SRR500343	Marine	0	0	0	0	0	3.22447	0.413394
SRR500344	Marine	0	0	0	0	0	1.03375	0
SRR500350	Marine	0	0	0	0	0	3.55066	0
SRR500351	Marine	0	0	0	0	0	1.05263	0
SRR500352	Marine	0	0	0	0	0	3.38346	0
SRR500353	Marine	0	0	0	0	0	2.18855	0
SRR500354	Marine	0	0	0	0	0	1.04801	0
SRR500360	Marine	0	0	0	0	0	2.15332	0
SRR500361	Marine	0	0	0	0	0	1.90972	0
SRR500362	Marine	0	0	0	0	0	2.87662	0
SRR500363	Marine	0	0	0	0	0	2.04802	0
SRR500364	Marine	0	0	0	0	0	2.95003	0
SRR500365	Marine	0	0	0	0	0	3.29469	0.183038
SRR500366	Marine	0	0	0	0	0	2.58293	0.493796
SRR500367	Marine	0	0	0	0	0	3.20527	0
SRR500370	Marine	0	0	0	0	0	1.86951	0
SRR500371	Marine	0	0	0	0	0	1.51277	0.142714
SRR500372	Marine	0	0	0	0	0	1.3	0.442857
SRR500373	Marine	0	0	0	0	0	2.31045	0
SRR500374	Marine	0	0	0	0	0	1.06762	0.406711
SRR500375	Marine	0	0	0	0	0	0.677436	0
SRR500376	Marine	0	0	0	0	0	2.40627	0
SRR500378	Marine	0	0	0	0	0	1.1842	0
SRR500379	Marine	0	0	0	0	0	1.33024	0
SRR500380	Marine	0	0	0	0	0	1.63194	0
SRR500382	Marine	0	0	0	0	0	0.987925	0
SRR500384	Marine	0	0	0	0	0	1.29955	0
SRR500385	Marine	0	0	0	0	0	2.98329	0
SRR500389	Marine	0	0	0	0	0	2.64026	0
SRR500390	Marine	0	0	0	0	0	1.40713	0
SRR500391	Marine	0	0	0	0	0	0.817439	0
SRR500394	Marine	0	0	0	0	0	2.17908	0
SRR500396	Marine	0	0	0	0	0	2.09565	0
SRR500397	Marine	0	0	0	0	0	0.826731	0
SRR500399	Marine	0	0	0	0	0	3.85243	0
SRR500400	Marine	0	0	0	0	0	1.37253	0
SRR500401	Marine	0	0	0	0	0	2.30179	0
SRR500402	Marine	0	0	0	0	0	3.24773	0
SRR500403	Marine	0	0	0	0	0	1.79696	0
SRR500404	Marine	0	0	0	0	0	2.18579	0
SRR500405	Marine	0	0	0	0	0	2.9703	0.371287
SRR500406	Marine	0	0	0	0	0	2.90051	0
SRR500407	Marine	0	0	0	0	0	1.71898	0
SRR500408	Marine	0	0	0	0	0	1.05175	0
SRR500409	Marine	0	0	0	0	0	1.84053	0
SRR500410	Marine	0	0	0	0	0	3.70718	0
SRR500413	Marine	0	0	0	0	0	2.46102	0
SRR500414	Marine	0	0	0	0	0	2.67884	0
SRR500415	Marine	0	0	0	0	0	1.97368	0
SRR500416	Marine	0	0	0	0	0	1.88849	0
SRR500417	Marine	0	0	0	0	0	2.17526	0
SRR500418	Marine	0	0	0	0	0	1.61784	0
SRR500419	Marine	0	0	0	0	0	2.56213	0
SRR500420	Marine	0	0	0	0	0	2.13023	0
SRR500421	Marine	0	0	0	0	0	1.36775	0.164981
SRR500422	Marine	0	0	0	0	0	1.11764	0.895779
SRR500424	Marine	0	0	0	0	0	1.14579	0
SRR500425	Marine	0	0	0	0	0	1.04391	0
SRR500426	Marine	0	0	0	0	0	3.51719	0
SRR500427	Marine	0	0	0	0	0	3.11828	0
SRR500428	Marine	0	0	0	0	0	3.07297	0
SRR500431	Marine	0	0	0	0	0	1.8574	0
SRR500432	Marine	0	0	0	0	0	4.60783	0
SRR500433	Marine	0	0	0	0	0	2.9955	0
SRR500436	Marine	0	0	0	0	0	0.534601	0
SRR500437	Marine	0	0	0	0	0	0.31188	0
SRR500438	Marine	0	0	0	0	0	1.90395	0.266796
SRR500439	Marine	0	0	0	0	0	2.38513	0
SRR500440	Marine	0	0	0	0	0	1.1988	0.2553
SRR500441	Marine	0	0	0	0	0	3.0384	0
SRR500442	Marine	0	0	0	0	0	0.910398	0
SRR500443	Marine	0	0	0	0	0	0.447761	0
SRR500444	Marine	0	0	0	0	0	1.80386	0
SRR500445	Marine	0	0	0	0	0	1.6105	0
SRR500446	Marine	0	0	0	0	0	0.188931	0
SRR500447	Marine	0	0	0	0	0	1.87094	0
SRR500448	Marine	0	0	0	0	0	1.32856	0
SRR500449	Marine	0	0	0	0	0	1.54536	0
SRR500450	Marine	0	0	0	0	0	2.76781	0.153767
SRR500451	Marine	0	0	0	0	0	1.52576	0.460866
SRR500452	Marine	0	0	0	0	0	0.211498	0
SRR500454	Marine	0	0	0	0	0	1.92593	0
SRR500455	Marine	0	0	0	0	0	2.19479	0
SRR500457	Marine	0	0	0	0	0	2.21154	0.865385
SRR500458	Marine	0	0	0	0	0	1.92484	0
SRR500459	Marine	0	0	0	0	0	1.31312	0.608982
SRR500460	Marine	0	0	0	0	0	2.77502	0
SRR500464	Marine	0	0	0	0	0	1.66811	0
SRR500465	Marine	0	0	0	0	0	2.02613	0
SRR500466	Marine	0	0	0	0	0	3.45964	0
SRR500467	Marine	0	0	0	0	0	2.89969	0
SRR5060953	Marine	0	0	0	0	0	0.294626	0
SRR5060954	Marine	0	0	0	0	0	0.31094	0
SRR5060955	Marine	0	0	0	0	0	0.101135	0
SRR5060961	Marine	0	0	0	0	0	0.161867	0
SRR5060962	Marine	0	0	0	0	0	0.292686	0
SRR5060969	Marine	0	0	0	0	0	0.194393	0
SRR5060970	Marine	0	0	0	0	0	0.163236	0
SRR5060971	Marine	0	0	0	0	0	0.141508	0
SRR5060977	Marine	0	0	0	0	0	0.307397	0
SRR5060978	Marine	0	0	0	0	0	0.182187	0
SRR5060985	Marine	0	0	0	0	0	0.167156	0
SRR5060986	Marine	0	0	0	0	0	0.133951	0
SRR5060994	Marine	0	0	0	0	0	0.149334	0
SRR5150128	Marine	0	0.52517	0	0	0	0	0
SRR5150131	Marine	0	0	0.130895	0	0	0	0
SRR5150141	Marine	0	0	0.293251	0	0	0	0
SRR5150142	Marine	0	0.6731	0	0	0	0	0
SRR5150144	Marine	0	0	0.151332	0	0	0	0
SRR5150148	Marine	0	0	0.183981	0	0.1483	0	0
SRR5150151	Marine	0	0.642737	0	0	0	0	0
SRR5150153	Marine	0	0.538146	0	0	0	0	0
SRR5150154	Marine	0	0.194855	0.110515	0	0	0	0
SRR5150156	Marine	0	0	0.617239	0	0	0	0
SRR5150157	Marine	0	0.237177	0	0	0	0	0
SRR5150158	Marine	0	0.230911	0	0	0	0	0
SRR5150160	Marine	0	0	0.416079	0	0	0	0
SRR5150161	Marine	0	1.43296	0	0	0	0	0
SRR5150167	Marine	0	0.267482	0	0	0	0	0
SRR5150172	Marine	0	0.211476	0	0	0	0	0
SRR5150178	Marine	0	0	0.105956	0	0	0	0
SRR5150179	Marine	0	0	0.162911	0	0	0	0
SRR5150181	Marine	0	0.968769	0	0	0	0	0
SRR5150188	Marine	0	0	0.207794	0	0	0	0
SRR5150196	Marine	0	0.959962	0	0	0	0	0
SRR5150200	Marine	0	0	0.300905	0	0	0	0
SRR5150203	Marine	0	0	0.614525	0	0	0	0
SRR5150221	Marine	0	0.737528	0	0	0	0	0
SRR5150232	Marine	0	0.772805	0	0	0	0	0
SRR5150245	Marine	0	0	0.651472	0	0	0	0
SRR5150246	Marine	0	0.107507	0	0	0	0	0
SRR5150248	Marine	0	1.00899	0	0	0	0	0
SRR5150255	Marine	0	0.278799	0	0	0	0	0
SRR5150259	Marine	0	0.118948	0	0	0	0	0
SRR5150262	Marine	0	1.20737	0	0	0	0	0
SRR5150266	Marine	0	0	0.271024	0	0	0	0
SRR5150268	Marine	0	0	0.170363	0	0.128576	0	0
SRR5150272	Marine	0	0	0.149051	0	0	0	0
SRR5150273	Marine	0	0	0.328966	0	0	0	0
SRR5155535	Marine	0	0	0	0	0	0.103011	0
SRR5178035	Marine	0	0	0	0.641251	0	0	0
SRR5178037	Marine	0	0	0	0.129379	0	0	0
SRR5465778	Marine	0	0.155356	0	0	0	0	0
SRR5465779	Marine	0.100154	0.264407	0	0	0	0	0
SRR5465780	Marine	0.122652	0.311887	0	0	0	0	0
SRR5465781	Marine	0	0.332061	0	0	0	0	0
SRR5465782	Marine	0	0.445099	0	0	0	0	0
SRR5465783	Marine	0.129961	0.141994	0	0	0	0	0
SRR5465784	Marine	0.142859	0.237653	0	0	0	0	0
SRR5465785	Marine	0	0.552366	0	0	0	0	0
SRR5465787	Marine	0.619964	0.123211	0	0	0	0	0
SRR5465788	Marine	0.330638	0.14982	0	0	0	0	0
SRR5465789	Marine	0.187206	0	0	0	0	0	0
SRR5465790	Marine	0.252282	0	0	0	0	0	0
SRR5465791	Marine	0.498314	0	0	0	0	0	0
SRR5465792	Marine	0.455502	0.129197	0	0	0	0	0
SRR5465793	Marine	0.265321	0	0	0	0	0	0
SRR5465795	Marine	0.229918	0	0	0	0	0	0
SRR5465796	Marine	0.324046	0.177397	0	0	0	0	0
SRR5465797	Marine	0.360864	0	0	0	0	0	0
SRR5465798	Marine	0.275735	0	0	0	0	0	0
SRR5465799	Marine	0.29578	0	0	0	0	0	0
SRR5465800	Marine	0.161618	0.240118	0	0	0	0	0
SRR5465801	Marine	0.177096	0	0	0	0	0	0
SRR5465802	Marine	0.163248	0.265603	0	0	0	0	0
SRR5465806	Marine	0.141145	0	0	0	0	0	0
SRR5465807	Marine	0.164374	0.149259	0	0	0	0	0
SRR5465808	Marine	0.111275	0	0	0	0	0	0
SRR5465809	Marine	0.134048	0.169324	0	0	0	0	0
SRR5465810	Marine	0.168294	0.186245	0	0	0	0	0
SRR5465811	Marine	0.106521	0.114129	0	0	0	0	0
SRR5465813	Marine	0	0.178805	0	0	0	0	0
SRR5465814	Marine	0	0.116029	0	0	0	0	0
SRR5468281	Marine	0	0	0	0	0	0.861609	0
SRR5468282	Marine	0	0	0	0	0	0.555876	0
SRR5468283	Marine	0	0	0	0	0	0.62333	0
SRR5468284	Marine	0	0	0	0	0	0.454959	0
SRR5468285	Marine	0	0	0	0	0	0.552755	0
SRR5468286	Marine	0	0	0	0	0	0.502204	0
SRR5468287	Marine	0	0	0	0	0	0.666849	0
SRR5514551	Marine	0	0	0	0	0	0.672897	0
SRR5514563	Marine	0	0	0	0	0	0.400668	0
SRR5514585	Marine	0	0	0	0	0	0.295435	0
SRR5514592	Marine	0	0	0	0	0	0.338365	0
SRR5514597	Marine	0	0	0	0	0	0.160595	0
SRR5514598	Marine	0	0	0	0	0	0.676788	0
SRR5514603	Marine	0	0	0	0	0	0.183052	0
SRR5643386	Marine	0	0	0	0	0	0	0.108105
SRR5643388	Marine	0	0	0	0	0	0	0.157397
SRR5643389	Marine	0	0	0	0	0	0	0.460569
SRR5643390	Marine	0	0	0	0	0	0	0.406811
SRR5643392	Marine	0	0	0	0	0	0	0.233614
SRR5643393	Marine	0	0	0	0	0	0	0.306232
SRR5643394	Marine	0	0	0	0	0	0	0.121396
SRR5643396	Marine	0	0	0	0	0	0	0.454006
SRR5643397	Marine	0	0	0	0	0	0	0.196246
SRR5643398	Marine	0	0	0	0	0	0	1.78959
SRR5643399	Marine	0	0	0	0	0	0	1.22217
SRR5643400	Marine	0	0	0	0	0	0	0.470839
SRR5643402	Marine	0	0	0	0	0	0	0.196524
SRR5643404	Marine	0	0	0	0	0	0	0.123733
SRR5643405	Marine	0	0	0	0	0	0	0.131383
SRR5643406	Marine	0	0	0	0	0	0	0.205896
SRR5643407	Marine	0	0	0	0	0	0	0.106665
SRR5643408	Marine	0	0	0	0	0	0	0.151651
SRR5643410	Marine	0.152036	0	0	0	0	0	0.137203
SRR5643411	Marine	0	0	0	0	0	0	0.124232
SRR5643412	Marine	0	0	0	0	0	0	0.283363
SRR5643413	Marine	0	0	0	0	0	0	0.162149
SRR5643414	Marine	0	0	0	0	0	0	0.459335
SRR5643415	Marine	0	0	0	0	0	0	0.384328
SRR5643416	Marine	0	0	0	0	0	0	0.407788
SRR5643417	Marine	0	0	0	0	0	0	0.778065
SRR5643418	Marine	0	0	0	0	0	0	0.764628
SRR5643421	Marine	0	0	0	0	0	2.10189	0.24181
SRR5643422	Marine	0	0	0	0	0	0	0.688529
SRR5643423	Marine	0	0	0	0	0	0	0.461975
SRR5643424	Marine	0	0	0	0	0	2.71411	0.340066
SRR5643426	Marine	0	0	0	0	0	0	0.244217
SRR5643429	Marine	0	0	0	0	0	0.238263	0.699842
SRR5643431	Marine	0	0	0	0	0	0	0.435515
SRR5643432	Marine	0	0	0	0	0	0	0.137413
SRR5643433	Marine	0	0	0	0	0	0	0.179611
SRR5643434	Marine	0	0	0	0	0	0	0.29692
SRR5643437	Marine	0	0	0	0	0	0	0.164668
SRR5643438	Marine	0	0	0	0	0	0	0.15422
SRR5643439	Marine	0	0	0	0	0	0.115436	0.342243
SRR5643441	Marine	0	0	0	0	0	0	0.443734
SRR5643442	Marine	0	0	0	0	0	0	0.249053
SRR5643444	Marine	0	0	0	0	0	0	0.23533
SRR5643445	Marine	0	0	0	0	0	0	0.267972
SRR5643447	Marine	0	0	0	0	0	0	0.119191
SRR5643449	Marine	0	0	0	0	0	0	0.309802
SRR5643450	Marine	0	0	0	0	0	0	0.141936
SRR5643451	Marine	0	0	0	0	0	0.135011	1.19343
SRR5643452	Marine	0	0	0	0	0	0	0.426624
SRR5643453	Marine	0	0	0	0	0	0	0.405679
SRR5643454	Marine	0	0	0	0	0	0	0.20116
SRR5643455	Marine	0	0	0	0	0	0	0.378824
SRR5643457	Marine	0	0	0	0	0	0	0.565204
SRR5643458	Marine	0	0	0	0	0	0	0.419525
SRR5643459	Marine	0	0	0	0	0	0	0.561258
SRR5643460	Marine	0	0	0	0	0	0	0.533744
SRR5643461	Marine	0	0	0	0	0	0	0.241931
SRR5643462	Marine	0	0	0	0	0	0	0.438326
SRR5643463	Marine	0	0	0	0	0	0	0.220033
SRR5643464	Marine	0	0	0	0	0	0	0.773396
SRR5643465	Marine	0	0	0	0	0	0	0.46243
SRR5643466	Marine	0	0	0	0	0	0	0.210858
SRR5643467	Marine	0	0	0	0	0	0.491685	0.249414
SRR5643468	Marine	0	0	0	0	0	0	0.40102
SRR5643469	Marine	0	0	0	0	0	0	0.583165
SRR5643470	Marine	0	0	0	0	0	0	1.07413
SRR5643471	Marine	0	0	0	0	0	0	0.109447
SRR5643474	Marine	0	0	0	0	0	0	0.101699
SRR5643476	Marine	0.403097	0	0	0	0	0	0
SRR5643478	Marine	0	0	0	0	0	0	0.117208
SRR5643479	Marine	0	0	0	0	0	0	0.129
SRR5827450	Marine	0	0	0	0	0	1.02391	0
SRR5827455	Marine	0	0	0	0	0	0.233415	0
SRR5827459	Marine	0	0	0	0	0	0.104575	0
SRR5827464	Marine	0	0	0	0	0	0.856815	0
SRR5827468	Marine	0	0	0	0	0	0.171542	0
SRR5827477	Marine	0	0	0	0	0	0.163532	0
SRR5827496	Marine	0	0	0	0	0	0.936009	0
SRR5827500	Marine	0	0	0	0	0	0.120472	0
SRR5827507	Marine	0	0	0	0	0	0.115196	0
SRR5827510	Marine	0	0	0	0	0	1.20632	0
SRR5902421	Marine	0	0	0	0	0	0	1.53343
SRR5902426	Marine	0	0	0	0	0	0	1.71856
SRR5902441	Marine	0	0	0	0	0	1.6126	0.176378
SRR5914951	Marine	0	0	0	0	0	0.565626	1.11802
SRR5915011	Marine	0	0	0	0	0	0.966866	0.163624
SRR5915185	Marine	0	0	0	0	0	1.44647	0.410975
SRR5915227	Marine	0	0	0	0	0	1.01473	0
SRR5917772	Marine	0	0	0	0	0	1.68916	0.232358
SRR5917801	Marine	0	0	0	0	0	0.886573	0.243638
SRR5917803	Marine	0	0	0	0	0	0.924418	0
SRR5917819	Marine	0.274326	0	0	0	0	0	0
SRR5917821	Marine	0	0	0	0	0	1.41596	0.378635
SRR5917825	Marine	0.104341	0	0	0	0	0.741371	0
SRR5917836	Marine	0	0	0	0	0	1.42157	0.313157
SRR5917852	Marine	0.670144	0	0	0	0	0.128411	0
SRR5917853	Marine	0.300798	0	0	0	0	0	0
SRR5918701	Marine	0.128256	0	0	0	0	0	0
SRR5918713	Marine	0.10193	0	0	0	0	0	0
SRR6008382	Marine	0	0.236592	0	0	0	0	0
SRR6008393	Marine	0	0.172852	0	0	0	0	0
SRR6008395	Marine	0	0.258906	0	0	0	0	0
SRR6008396	Marine	0	0.13047	0	0	0	0	0
SRR6008398	Marine	0	0.110408	0	0	0	0	0
SRR6029417	Marine	0	0	0	0	0	0.231481	0
SRR6029457	Marine	0	0	0	0	0	0.464396	0
SRR6029476	Marine	0	0	0	0	0	0.128472	0
SRR6029497	Marine	0	0	0	0	0	0.113143	0
SRR6121838	Marine	0.230579	0.285079	0	0	0.100616	0	0
SRR6121839	Marine	0.111857	0	0	0	0	0	0
SRR6121840	Marine	0	0.290203	0	0	0	0	0
SRR6121842	Marine	0	0.194135	0	0	0	0	0
SRR6121843	Marine	0	0.141055	0	0	0	0	0
SRR6181608	Marine	0	0	1.31916	0	0	0	0
SRR6181609	Marine	0	0	0.5527	0	0	0	0
SRR6181610	Marine	0	0	0.559913	0	0	0	0
SRR6181611	Marine	0	0	0.428434	0	0	0	0
SRR6181612	Marine	0	0	1.3045	0	0	0	0
SRR6181613	Marine	0	0	1.49683	0	0	0	0
SRR6181614	Marine	0	0	0.279258	0	0	0	0
SRR6181615	Marine	0	0	0.637227	0	0	0	0
SRR6181616	Marine	0	0	0.814684	0	0	0	0
SRR6181617	Marine	0	0	1.35214	0	0	0	0
SRR6181619	Marine	0	0	0.995594	0	0	0	0
SRR6181620	Marine	0	0	0.418851	0	0	0	0
SRR6181621	Marine	0	0	1.28668	0	0	0	0
SRR6181622	Marine	0	0	0.322552	0	0	0	0
SRR6181623	Marine	0	0	1.26876	0	0	0	0
SRR6181624	Marine	0	0	1.32058	0	0	0	0
SRR6181625	Marine	0	0	0.15155	0	0	0	0
SRR6181626	Marine	0	0	0.570667	0	0	0	0
SRR6181627	Marine	0	0	0.242288	0	0	0	0
SRR6181628	Marine	0	0	1.14798	0	0	0	0
SRR6181629	Marine	0	0	1.49525	0	0	0	0
SRR6181630	Marine	0	0	0.826295	0	0	0	0
SRR6181631	Marine	0	0	0.533655	0	0	0	0
SRR6181632	Marine	0	0	0.476528	0	0	0	0
SRR6181634	Marine	0	0	0.689222	0	0	0	0
SRR6181635	Marine	0	0	0.83761	0	0	0	0
SRR6181636	Marine	0	0	0.239809	0	0	0	0
SRR6181637	Marine	0	0	0.917532	0	0	0	0
SRR6181638	Marine	0	0	1.67815	0	0	0	0
SRR6181639	Marine	0	0	0.208226	0	0	0	0
SRR6181641	Marine	0	0	0.157559	0	0	0	0
SRR6181643	Marine	0	0	1.05122	0	0	0	0
SRR6235146	Marine	0	0	0	0	0	0.180941	0.120627
SRR6235181	Marine	0	0	0	0	0	0.668103	0
SRR6235183	Marine	0	0	0	0	0	0	0.108672
SRR6235185	Marine	0	0	0	0	0	0.341142	0
SRR6235193	Marine	0	0	0	0	0	0.25788	0
SRR6235199	Marine	0	0	0	0	0	0.656593	0
SRR6320069	Marine	0	0.350364	0	0	0	0	0
SRR6320076	Marine	0	0.101396	0	0	0	0	0
SRR6320086	Marine	0	0.119039	0	0	0	0	0
SRR6320135	Marine	0	0.127854	0	0	0	0	0
SRR6320136	Marine	0	0.166302	0	0	0	0	0
SRR6320137	Marine	0	0.43995	0	0	0	0	0
SRR6320138	Marine	0	0.185604	0	0	0	0	0
SRR6320145	Marine	0	0.116527	0	0	0	0	0
SRR6320158	Marine	0	0.252908	0	0	0	0	0
SRR6320160	Marine	0	0.124242	0	0	0	0	0
SRR6320161	Marine	0	0.101857	0	0	0	0	0
SRR6320165	Marine	0	0.105518	0	0	0	0	0
SRR6320166	Marine	0	0.196203	0	0	0	0	0
SRR6320168	Marine	0	0.126055	0	0	0	0	0
SRR6320172	Marine	0	0.140055	0	0	0	0	0
SRR6320173	Marine	0	0.111086	0	0	0	0	0
SRR6320180	Marine	0	0.128606	0	0	0	0	0
SRR6320183	Marine	0	0.138423	0	0	0	0	0
SRR6320186	Marine	0	0.220345	0	0	0	0	0
SRR6320187	Marine	0	0.142157	0	0	0	0	0
SRR6320188	Marine	0	0.1021	0	0	0	0	0
SRR6320193	Marine	0	0.123422	0	0	0	0	0
SRR6320218	Marine	0	0.109937	0	0	0	0	0
SRR6320230	Marine	0	0.151337	0	0	0	0	0
SRR6320232	Marine	0	0.159348	0	0	0	0	0
SRR6320239	Marine	0	0.120796	0	0	0	0	0
SRR6320243	Marine	0	0.234328	0	0	0	0	0
SRR6320254	Marine	0	0.112227	0	0	0	0	0
SRR6320258	Marine	0	0.103282	0	0	0	0	0
SRR6320264	Marine	0	0.420591	0	0	0	0	0
SRR6320265	Marine	0	0.489801	0	0	0	0	0
SRR6320284	Marine	0	0.346779	0	0	0	0	0
SRR6320286	Marine	0	0.69286	0	0	0	0	0
SRR6320287	Marine	0	0.13958	0	0	0	0	0
SRR6320288	Marine	0	0.108189	0	0	0	0	0
SRR6320289	Marine	0	0.13452	0	0	0	0	0
SRR6320293	Marine	0	0.154083	0	0	0	0	0
SRR6320307	Marine	0	0.173059	0	0	0	0	0
SRR6352054	Marine	0	0.119048	0	0	0	0	0
SRR6352166	Marine	0	0	0	0	0	0.165929	0
SRR6352167	Marine	0	0	0	0	0	0.149279	0
SRR6352313	Marine	0	0	0	0	0	0.110314	0
SRR6352805	Marine	0	0	0	0	0	0.155709	0
SRR6371300	Marine	0	0	0	0	0	0.36605	0.277554
SRR6371301	Marine	0	0	0	0	0	0.64209	0.252408
SRR6371303	Marine	0.265884	0	0	0	0	0	0
SRR6371304	Marine	0	0	0	0	0	0	0.325555
SRR6371305	Marine	0.447528	0	0	0	0	0	0
SRR6371306	Marine	0.219985	0	0	0	0	0	0.251008
SRR6371310	Marine	0	0	0	0	0	0	0.464047
SRR6371314	Marine	0	0	0	0	0	0.229123	0.176487
SRR6371316	Marine	0.258991	0	0	0	0	0	0.363899
SRR6371317	Marine	0.10387	0	0	0	0	0	0
SRR6371320	Marine	0.259067	0	0	0	0	0	0
SRR6371321	Marine	0	0	0	0	0	0	1.72108
SRR6371322	Marine	0	0	0	0	0	0.109451	0.61164
SRR6371328	Marine	0	0	0	0	0	0.730774	0.341978
SRR6393286	Marine	0	0	0	0	0	0.374794	0.111203
SRR6393288	Marine	0	0	0	0	0	1.38192	0.4158
SRR6393291	Marine	0	0	0	0	0	0.419885	0
SRR6393299	Marine	0	0	0	0	0	0.125863	0
SRR6393306	Marine	0	0	0	0	0	1.5391	0
SRR6393312	Marine	0	0	0	0	0	0	1.13924
SRR6393313	Marine	0.17796	0	0	0	0	0	0.992471
SRR6393318	Marine	0.187038	0	0	0	0	0.118754	0.748152
SRR6393320	Marine	0	0	0	0	0	0.66778	0.875333
SRR6393322	Marine	0	0	0	0	0	0.532507	0
SRR6393323	Marine	0	0	0	0	0	0.653835	0
SRR6393325	Marine	0	0	0	0	0	0.541121	0
SRR6393342	Marine	0	0	0	0	0	0.675546	0.168887
SRR6393354	Marine	0	0	0	0	0	0	0.310903
SRR6393357	Marine	0	0	0	0	0	1.44415	0.828689
SRR6393361	Marine	0.101511	0	0	0	0	0.352388	0.242176
SRR6393373	Marine	0	0	0	0	0	0	0.419005
SRR6393375	Marine	0	0	0	0	0	1.36629	0
SRR6393378	Marine	0	0	0	0	0	1.45359	0.49446
SRR6393385	Marine	0	0	0	0	0	0.401327	0
SRR6393388	Marine	0	0	0	0	0	0	0.564067
SRR6393390	Marine	0	0	0	0	0	0	0.408998
SRR6393399	Marine	0	0	0	0	0	0.427692	0.832573
SRR6393405	Marine	0	0	0	0	0	0	2.01446
SRR6393420	Marine	0	0	0	0	0	1.64007	0
SRR6393424	Marine	0	0	0	0	0	0.560634	0
SRR6393429	Marine	0	0	0	0	0	1.14307	0.392273
SRR6393432	Marine	0	0	0	0	0	0.713069	0
SRR6393437	Marine	0	0	0	0	0	0.339718	0
SRR6393438	Marine	0	0	0	0	0	0.312542	0.433094
SRR6393448	Marine	0	0	0	0	0	0.896773	0
SRR6393449	Marine	0	0	0	0	0	0.420629	0
SRR6393452	Marine	0	0	0	0	0	0.757425	0
SRR6393466	Marine	0	0	0	0	0	1.88377	0
SRR6393475	Marine	0	0	0	0	0	1.47857	0
SRR6393477	Marine	0	0	0	0	0	1.48528	0
SRR6393482	Marine	0	0	0	0	0	1.40078	0
SRR6396227	Marine	0	0	0	0	0	1.31225	0
SRR6396228	Marine	0	0	0	0	0	0.310523	0
SRR6396229	Marine	0	0	0	0	0	0.112254	0
SRR6396232	Marine	0	0	0	0	0	0.642123	0
SRR6401401	Marine	0.109963	0	0	0	0	0	0
SRR6401421	Marine	0.427198	0	0	0	0	0	0
SRR6401424	Marine	3.9247	0	0	0	0	0	0
SRR6401425	Marine	5.03666	0	0	0	0	0	0
SRR6401426	Marine	1.3125	0	0	0	0	0	0
SRR6401428	Marine	3.20665	0	0	0	0	0	0
SRR6401429	Marine	3.79644	0	0	0	0	0	0
SRR6401430	Marine	1.47757	0	0	0	0	0	0
SRR6401431	Marine	1.86221	0	0	0	0	0	0
SRR6401457	Marine	0.156678	0	0	0	0	0	0
SRR6401458	Marine	0.126957	0	0	0	0	0	0
SRR6401462	Marine	4.35663	0	0	0	0	0	0
SRR6401477	Marine	2.31227	0	0	0	0	0	0
SRR6401517	Marine	0.108864	0	0	0	0	0	0
SRR6401519	Marine	0.146393	0	0	0	0	0	0
SRR6401589	Marine	0.111367	0	0	0	0	0	0
SRR6401591	Marine	0.119308	0	0	0	0	0	0
SRR6401606	Marine	5.13864	0	0	0	0	0	0
SRR6401607	Marine	2.58569	0	0	0	0	0	0
SRR6401609	Marine	4.5475	0	0	0	0	0	0
SRR6401610	Marine	2.13234	0	0	0	0	0	0
SRR6401611	Marine	1.31621	0	0	0	0	0	0
SRR6401615	Marine	3.26687	0	0	0	0	0	0
SRR6401662	Marine	1.40719	0	0	0	0	0	0
SRR6401663	Marine	0.907029	0	0	0	0	0	0
SRR6401671	Marine	2.47779	0	0	0	0	0	0
SRR6401727	Marine	1.09604	0	0	0	0	0	0
SRR6403168	Marine	0	0	0	0	0	0.405031	0
SRR6403183	Marine	0	0	0	0	0	0.340025	1.15981
SRR6403202	Marine	0	0	0	0	0	1.37946	0.725841
SRR6403203	Marine	0	0	0	0	0	1.81453	0
SRR6403213	Marine	0	0	0	0	0	0.217835	0.939415
SRR6403237	Marine	0	0	0	0	0	0	0.194175
SRR6403253	Marine	0	0	0	0	0	0	0.196576
SRR6403258	Marine	0	0	0	0	0	2.21722	0
SRR6403268	Marine	0	0	0	0	0	0.153072	0
SRR6403271	Marine	0	0	0	0	0	1.22874	0
SRR6403275	Marine	0	0	0	0	0	0.957027	0
SRR6403283	Marine	0	0	0	0	0	0	0.10294
SRR6403308	Marine	0	0	0	0	0	1.09574	0.64021
SRR6403311	Marine	0.187701	0	0	0	0	0	0.835717
SRR6403315	Marine	0	0	0	0	0	1.31986	0.605519
SRR6403320	Marine	0	0	0	0	0	1.75451	0.772865
SRR6403323	Marine	0	0	0	0	0	1.93116	0
SRR6403327	Marine	0	0	0	0	0	1.21556	0
SRR6403331	Marine	0	0	0	0	0	0.684445	0
SRR6403335	Marine	0	0	0	0	0	1.11288	0
SRR6403340	Marine	0	0	0	0	0	0.628413	1.07914
SRR6403342	Marine	0	0	0	0	0	1.55872	0
SRR6403345	Marine	0	0	0	0	0	1.46153	0.683981
SRR6403356	Marine	0	0	0	0	0	0.268	0.944
SRR6403367	Marine	0	0	0	0	0	0.980737	0.984644
SRR6403383	Marine	0	0	0	0	0	1.57545	0
SRR6403385	Marine	0	0	0	0	0	0.605203	0
SRR6403390	Marine	0	0	0	0	0	1.63208	0.894504
SRR6403413	Marine	0	0	0	0	0	0.892493	0
SRR6403415	Marine	0	0	0	0	0	0.905771	0
SRR6403416	Marine	0	0	0	0	0	1.13456	0.456709
SRR6403421	Marine	0	0	0	0	0	2.09774	0
SRR6403426	Marine	0	0	0	0	0	1.4181	0
SRR6403431	Marine	0	0	0	0	0	0.94232	0
SRR6403436	Marine	0	0	0	0	0	1.12958	0
SRR6403458	Marine	0	0	0	0	0	2.15167	0.184321
SRR6403490	Marine	0	0	0	0	0	0.641167	0
SRR6403493	Marine	0	0	0	0	0	0.675227	0
SRR6403494	Marine	0	0	0	0	0	1.30091	0.722308
SRR6403542	Marine	0	0	0	0	0	1.59199	0
SRR6403551	Marine	0	0	0	0	0	1.16395	1.09276
SRR6403558	Marine	0	0	0	0	0	1.78705	0
SRR6403562	Marine	0	0	0	0	0	1.56583	0
SRR6403563	Marine	0	0	0	0	0	1.89382	0
SRR6403565	Marine	0	0	0	0	0	0.8818	0
SRR6403589	Marine	0	0	0	0	0	1.30036	0
SRR6403601	Marine	0.124961	0	0	0	0	0	1.20275
SRR6403612	Marine	0	0	0	0	0	0.290292	0.974153
SRR6403626	Marine	0	0	0	0	0	0.750483	0
SRR6403627	Marine	0	0	0	0	0	0	0.108521
SRR6403634	Marine	0	0	0	0	0	0.424048	0
SRR6403636	Marine	0	0	0	0	0	1.69261	0
SRR6403639	Marine	0	0	0	0	0	1.86793	0
SRR6432734	Marine	0	0	0	0	0	0.348094	0
SRR6432737	Marine	0	0	0	0	0	0.177109	0
SRR6432738	Marine	0	0	0	0	0	0.116575	0
SRR6432739	Marine	0	0	0	0	0	0.890489	0
SRR6432741	Marine	0	0	0	0	0	0.147264	0
SRR6432743	Marine	0	0	0	0	0	0.476566	0
SRR6432744	Marine	0	0	0	0	0	0.352623	0
SRR6432745	Marine	0	0	0	0	0	2.00234	0
SRR6432746	Marine	0	0	0	0	0	0.150174	0
SRR6432748	Marine	0	0	0	0	0	1.06881	0
SRR6447891	Marine	0	0	0	0	0	0.951587	0
SRR6457076	Marine	0	0	0	0	0	0.189567	0
SRR6457079	Marine	0	0	0	0	0	1.03807	0
SRR6457080	Marine	0	0	0	0	0	0.946841	0
SRR6457082	Marine	0	0	0	0	0	0.819327	0
SRR6457088	Marine	0	0	0	0	0	0.718863	0
SRR6457089	Marine	0	0	0	0	0	0.596737	0
SRR6457092	Marine	0	0	0	0	0	0.214079	0
SRR6457093	Marine	0	0	0	0	0	1.28906	0
SRR6457094	Marine	0	0	0	0	0	1.17099	0
SRR6457097	Marine	0	0	0	0	0	0.21791	0
SRR6457098	Marine	0	0	0	0	0	0.165993	0
SRR6457099	Marine	0	0	0	0	0	0.84308	0
SRR6457100	Marine	0	0	0	0	0	0.848095	0
SRR6457101	Marine	0	0	0	0	0	0.798269	0
SRR6457106	Marine	0	0	0	0	0	0.653507	0
SRR6457108	Marine	0	0	0	0	0	0.51778	0
SRR6457110	Marine	0	0	0	0	0	0.340858	0
SRR6457112	Marine	0	0	0	0	0	0.375061	0
SRR6457113	Marine	0	0	0	0	0	0.212804	0
SRR6457114	Marine	0	0	0	0	0	0.412637	0
SRR6457115	Marine	0	0	0	0	0	0.771977	0
SRR6457116	Marine	0	0	0	0	0	0.129437	0
SRR6457117	Marine	0	0	0	0	0	0.106076	0
SRR6457119	Marine	0	0	0	0	0	0.420128	0
SRR6457120	Marine	0	0	0	0	0	0.121529	0
SRR6457125	Marine	0	0	0	0	0	0.626803	0
SRR6457127	Marine	0	0	0	0	0	0.389989	0
SRR6457128	Marine	0	0	0	0	0	0.439719	0
SRR6457129	Marine	0	0	0	0	0	0.712604	0
SRR6457130	Marine	0	0	0	0	0	0.121205	0
SRR6457131	Marine	0	0	0	0	0	0.794165	0
SRR6457133	Marine	0	0	0	0	0	1.03131	0
SRR6457134	Marine	0	0	0	0	0	0.933319	0
SRR6457141	Marine	0	0	0	0	0	0.229302	0
SRR6457149	Marine	0	0	0	0	0	0.256271	0
SRR6457150	Marine	0	0	0	0	0	0.239697	0
SRR6457152	Marine	0	0	0	0	0	0.222362	0
SRR6457153	Marine	0	0	0	0	0	0.890702	0
SRR6457154	Marine	0	0	0	0	0	0.931625	0
SRR6457160	Marine	0	0	0	0	0	1.35424	0
SRR6457162	Marine	0	0	0	0	0	0.382869	0
SRR6457163	Marine	0	0	0	0	0	0.827655	0
SRR6457164	Marine	0	0	0	0	0	0.234593	0
SRR6457171	Marine	0	0	0	0	0	0.533413	0
SRR6457172	Marine	0	0	0	0	0	0.480664	0
SRR6457173	Marine	0	0	0	0	0	0.302545	0
SRR6457174	Marine	0	0	0	0	0	0.292136	0
SRR6457176	Marine	0	0	0	0	0	0.889435	0.10993
SRR6457179	Marine	0	0	0	0	0	1.23808	0
SRR6457180	Marine	0	0	0	0	0	0.771935	0
SRR6457181	Marine	0	0	0	0	0	0.556108	0
SRR6457182	Marine	0	0	0	0	0	0.302331	0
SRR6457183	Marine	0	0	0	0	0	0.166399	0
SRR6457184	Marine	0	0	0	0	0	0.221192	0
SRR6457185	Marine	0	0	0	0	0	0.374949	0
SRR6457186	Marine	0	0	0	0	0	0.284753	0
SRR6457187	Marine	0	0	0	0	0	1.02971	0
SRR6457188	Marine	0	0	0	0	0	0.619587	0
SRR6457190	Marine	0	0	0	0	0	0.436758	0
SRR6457199	Marine	0	0	0	0	0	0.116461	0
SRR6457202	Marine	0	0	0	0	0	0.613368	0
SRR6457203	Marine	0	0	0	0	0	0.250853	0
SRR6457205	Marine	0	0	0	0	0	0.501106	0
SRR6457206	Marine	0	0	0	0	0	0.276889	0
SRR6457207	Marine	0	0	0	0	0	0.229812	0
SRR6457214	Marine	0	0	0	0	0	0.732578	0
SRR6457215	Marine	0	0	0	0	0	0.660741	0
SRR6457219	Marine	0	0	0	0	0	1.04033	0.118396
SRR6457220	Marine	0	0	0	0	0	1.13516	0.172379
SRR6457221	Marine	0	0	0	0	0	0.729149	0
SRR6457222	Marine	0	0	0	0	0	0.226862	0
SRR6457226	Marine	0	0	0	0	0	0.17929	0
SRR6457227	Marine	0	0	0	0	0	0.156302	0
SRR6457228	Marine	0	0	0	0	0	0.266778	0
SRR6457229	Marine	0	0	0	0	0	0.22013	0
SRR6457232	Marine	0	0	0	0	0	0.548088	0
SRR6457233	Marine	0	0	0	0	0	0.293453	0
SRR6457236	Marine	0	0	0	0	0	0.401601	0.115445
SRR6457245	Marine	0	0	0	0	0	0.100074	0
SRR6457248	Marine	0	0	0	0	0	0.854098	0
SRR6457249	Marine	0	0	0	0	0	0.690166	0
SRR6457251	Marine	0	0	0	0	0	0.728836	0
SRR6457253	Marine	0	0	0	0	0	0.122008	0
SRR6457255	Marine	0	0	0	0	0	0.862499	0
SRR6457256	Marine	0	0	0	0	0	0.272354	0
SRR6457257	Marine	0	0	0	0	0	0.365917	0
SRR6457258	Marine	0	0	0	0	0	0.940193	0
SRR6457259	Marine	0	0	0	0	0	0.678492	0
SRR6457262	Marine	0	0	0	0	0	0.38394	0
SRR6457263	Marine	0	0	0	0	0	0.501057	0
SRR6457264	Marine	0	0	0	0	0	0.455959	0
SRR6457265	Marine	0	0	0	0	0	0.196325	0
SRR6457266	Marine	0	0	0	0	0	0.131406	0
SRR6457267	Marine	0	0	0	0	0	0.152138	0
SRR6457276	Marine	0	0	0	0	0	0.629992	0.133121
SRR6457277	Marine	0	0	0	0	0	0.49839	0
SRR6457280	Marine	0	0	0	0	0	0.783809	0
SRR6457281	Marine	0	0	0	0	0	0.876845	0
SRR6457282	Marine	0	0	0	0	0	0.985675	0
SRR6457284	Marine	0	0	0	0	0	0.55821	0
SRR6457287	Marine	0	0	0	0	0	0.164627	0
SRR6457289	Marine	0	0	0	0	0	1.03275	0
SRR6457290	Marine	0	0	0	0	0	0.281744	0
SRR6457291	Marine	0	0	0	0	0	0.589416	0
SRR6457292	Marine	0	0	0	0	0	0.659744	0
SRR6457296	Marine	0	0	0	0	0	0.63809	0
SRR6457312	Marine	0	0	0	0	0	1.01727	0
SRR6457314	Marine	0	0	0	0	0	0.459777	0
SRR6457315	Marine	0	0	0	0	0	0.470553	0
SRR6457316	Marine	0	0	0	0	0	0.757117	0.106785
SRR6457319	Marine	0	0	0	0	0	1.32843	0
SRR6457320	Marine	0	0	0	0	0	0.860502	0
SRR6457324	Marine	0	0	0	0	0	0.7048	0.14182
SRR6457325	Marine	0	0	0	0	0	0.699279	0.103733
SRR6457326	Marine	0	0	0	0	0	0.698674	0.122129
SRR6457330	Marine	0	0	0	0	0	0.150458	0
SRR6457331	Marine	0	0	0	0	0	0.115865	0
SRR6457333	Marine	0	0	0	0	0	0.442785	0
SRR6457334	Marine	0	0	0	0	0	0.253194	0
SRR6457335	Marine	0	0	0	0	0	0.561447	0
SRR6457338	Marine	0	0	0	0	0	0.631139	0
SRR6457342	Marine	0	0	0	0	0	0.310481	0
SRR6457349	Marine	0	0	0	0	0	0.315057	0
SRR6457350	Marine	0	0	0	0	0	0.556484	0.121599
SRR6457351	Marine	0	0	0	0	0	0.309698	0
SRR6457353	Marine	0	0	0	0	0	0.114405	0
SRR6457354	Marine	0	0	0	0	0	0.100166	0
SRR6457355	Marine	0	0	0	0	0	0.795912	0
SRR6457358	Marine	0	0	0	0	0	0.288507	0
SRR6457363	Marine	0	0	0	0	0	0.525868	0
SRR6457364	Marine	0	0	0	0	0	0.374363	0
SRR6457365	Marine	0	0	0	0	0	0.415546	0
SRR6457369	Marine	0	0	0	0	0	0.258526	0
SRR6457381	Marine	0	0	0	0	0	0.515804	0
SRR6457382	Marine	0	0	0	0	0	0.557221	0
SRR6457393	Marine	0	0	0	0	0	0.742913	0
SRR6457396	Marine	0	0	0	0	0	0.150389	0
SRR6457400	Marine	0	0	0	0	0	0.785804	0
SRR6457401	Marine	0	0	0	0	0	0.653502	0
SRR6457405	Marine	0	0	0	0	0	0.380538	0
SRR6457406	Marine	0	0	0	0	0	0.799948	0
SRR6457410	Marine	0	0	0	0	0	0.200976	0
SRR6457411	Marine	0	0	0	0	0	0.695096	0
SRR6457412	Marine	0	0	0	0	0	1.79271	0
SRR6457413	Marine	0	0	0	0	0	0.429753	0
SRR6457414	Marine	0	0	0	0	0	1.49326	0
SRR6457415	Marine	0	0	0	0	0	0.584265	0
SRR6457416	Marine	0	0	0	0	0	1.03042	0
SRR6457417	Marine	0	0	0	0	0	1.31584	0
SRR6457418	Marine	0	0	0	0	0	0.541293	0
SRR6457422	Marine	0	0	0	0	0	0.449405	0
SRR6457423	Marine	0	0	0	0	0	0.741622	0
SRR6457425	Marine	0	0	0	0	0	0.85581	0
SRR6457428	Marine	0	0	0	0	0	0.440118	0
SRR6457429	Marine	0	0	0	0	0	0.545906	0.134287
SRR6457431	Marine	0	0	0	0	0	0.399949	0
SRR6457432	Marine	0	0	0	0	0	0.299333	0
SRR6457434	Marine	0	0	0	0	0	0.337752	0
SRR6457435	Marine	0	0	0	0	0	0.473053	0
SRR6457436	Marine	0	0	0	0	0	0.391615	0.101799
SRR6457440	Marine	0	0	0	0	0	1.01158	0
SRR6457441	Marine	0	0	0	0	0	1.08811	0
SRR6457442	Marine	0	0	0	0	0	0.994986	0
SRR6457447	Marine	0	0	0	0	0	0.597438	0
SRR6457449	Marine	0	0	0	0	0	0.446676	0
SRR6457450	Marine	0	0	0	0	0	1.96826	0
SRR6457452	Marine	0	0	0	0	0	0.205451	0
SRR6457457	Marine	0	0	0	0	0	0.449616	0
SRR6457458	Marine	0	0	0	0	0	0.400167	0
SRR6457470	Marine	0	0	0	0	0	0.156504	0
SRR6457471	Marine	0	0	0	0	0	0.322452	0
SRR6457472	Marine	0	0	0	0	0	0.312816	0
SRR6457473	Marine	0	0	0	0	0	0.321554	0
SRR6457474	Marine	0	0	0	0	0	0.153916	0
SRR6457475	Marine	0	0	0	0	0	0.307673	0
SRR6457476	Marine	0	0	0	0	0	0.160028	0
SRR6457478	Marine	0	0	0	0	0	0.366703	0
SRR6457481	Marine	0	0	0	0	0	0.806288	0
SRR6457482	Marine	0	0	0	0	0	0.584212	0
SRR6457487	Marine	0	0	0	0	0	0.561607	0
SRR6457488	Marine	0	0	0	0	0	0.794817	0
SRR6457489	Marine	0	0	0	0	0	0.281929	0
SRR6457490	Marine	0	0	0	0	0	0.416772	0
SRR6457496	Marine	0	0	0	0	0	0.348524	0
SRR6457497	Marine	0	0	0	0	0	0.923956	0
SRR6457499	Marine	0	0	0	0	0	1.23214	0
SRR6457500	Marine	0	0	0	0	0	0.943883	0
SRR6457505	Marine	0	0	0	0	0	0.429227	0
SRR6457506	Marine	0	0	0	0	0	0.878691	0
SRR6457507	Marine	0	0	0	0	0	0.947803	0
SRR6457510	Marine	0	0	0	0	0	0.32983	0
SRR6457512	Marine	0	0	0	0	0	0.273708	0
SRR6457513	Marine	0	0	0	0	0	0.365592	0
SRR6457514	Marine	0	0	0	0	0	1.10857	0
SRR6457516	Marine	0	0	0	0	0	0.168678	0
SRR6457521	Marine	0	0	0	0	0	0.594467	0
SRR6457522	Marine	0	0	0	0	0	2.39723	0
SRR6457523	Marine	0	0	0	0	0	0.245409	0
SRR6457524	Marine	0	0	0	0	0	0.132981	0
[truncated: 2,889 more rows]
