# Supplementary material for: Cultivation and genomic characterization of novel and ubiquitous marine nitrite-oxidizing bacteria from the Nitrospirales
Source: ISME J. 2023 Sep 25;17(11):2123–33. doi: 10.1038/s41396-023-01518-6 (PMC10579370; doi:10.1038/s41396-023-01518-6)
Supplement: Supplementary file 7 — Table S6 [file 41396_2023_1518_MOESM7_ESM.xlsx]

## Sheet: Sheet1
Table S6. Proteins identified in the marine Nitrospirales genomes with predicted functions that are discussed in this study.
		"Ca. Nitronereus thalassa" - Elba enrichment						" Ca. N. allomarina" - Vancouver enrichment						Nitrospira sp. MA-1						"Ca. N. neomarina" - Denmark strain						Nitrospira marina Nb-295
Gene	Product	CDS ID (MAGE)	maxLrap	minLrap	Percent identity (%)	e-value	Best hit in MAGE	CDS ID (MAGE)	maxLrap	min Lrap	Percent identity (%)	e-value	Best hit in MAGE	CDS ID (MAGE)	maxLrap	minLrap	Percent identity (%)	e-value	Best hit in MAGE	CDS ID (MAGE)	maxLrap	minLrap	Percent identity (%)	e-value	Best hit in MAGE	CDS ID (MAGE)
Nitrogen metabolism
nxrA/B operon 1
nxrA1	nitrite oxidoreductase, alpha subunit	NTSPR1_v3_11791	1	1	92.8	0	Nitrospira marina Nb-295	NTSPRM_v3_0683	1	1	99.3	0	Nitrospira marina Nb-295	NTS_v3_50143	1	1	96.1	0	Nitrospira marina Nb-295	NTSPR41_v2_3053	1	1	99.6	0	Nitrospira marina Nb-295	NITMAR_v1_4373
nxrB1	nitrite oxidoreductase, beta subunit	NTSPR1_v3_11790	1	1	97.4	1.1e-264	Nitrospira marina Nb-295	NTSPRM_v3_0682	1	1	99.8	4.1e-269	Nitrospira marina Nb-295	NTS_v3_50144	1	1	99.8	4.1e-269	Nitrospira marina Nb-295	NTSPR41_v2_3052	1	1	99.5	9.2e-269	Nitrospira marina Nb-295	NITMAR_v1_4375
nxrA/B operon 2
nxrA2	nitrite oxidoreductase, alpha subunit	NTSPR1_v3_12573	1	1	88.6	0	Nitrospira marina Nb-295	NTSPRM_v3_0291	1	1	99.7	0	Nitrospira marina Nb-295	NTS_v3_50603	0.63843	0.97989	95.2	0	Nitrospira marina Nb-295	NTSPR41_v2_2669	1	1	99.6	0	Nitrospira marina Nb-295	NITMAR_v1_0418
nxrB2	nitrite oxidoreductase, beta subunit	NTSPR1_v3_12575	1	1	97.4	1.1e-264	Nitrospira marina Nb-295	NTSPRM_v3_0289	1	1	99.8	4.1e-269	Nitrospira marina Nb-295	NTS_v3_70002	1	1	99.8	4.1e-269	Nitrospira marina Nb-295	NTSPR41_v2_2666	1	1	100	1.1e-269	Nitrospira marina Nb-295	NITMAR_v1_0420
nxrA/B operon 3
nxrA3	nitrite oxidoreductase, alpha subunit	NTSPR1_v3_12560	1	1	92.8	0	Nitrospira marina Nb-295	NTSPRM_v3_0303	1	1	99	0	Nitrospira marina Nb-295	NTS_v3_50592	1	1	96.3	0	Nitrospira marina Nb-295	NTSPR41_v2_2675	1	1	98.8	0	Nitrospira marina Nb-295	NITMAR_v1_0411
nxrB3	nitrite oxidoreductase, beta subunit	NTSPR1_v3_12562	1	1	97.4	1.1e-264	Nitrospira marina Nb-295	NTSPRM_v3_0301	1	1	100	3.6e-193	Nitrospira marina Nb-295	NTS_v3_50594	1	1	99.8	4.1e-269	Nitrospira marina Nb-295	NTSPR41_v2_2673	1	1	100	1.1e-269	Nitrospira marina Nb-295	NITMAR_v1_0413
nxrC1	nitrite oxidoreductase, gamma subunit	NTSPR1_v3_20479	0.99686	1	89.6	2e-175	Nitrospira marina Nb-295	NTSPRM_v3_4133	0.99686	1	81.39	0	Nitrospira marina Nb-295	NTS_v3_60619	1	1	100	3.6e-193	Nitrospira marina Nb-295	NTSPR41_v2_2363	1	1	99.7	8e-193	Nitrospira marina Nb-295	NITMAR_v1_0722
nxrC2	nitrite oxidoreductase, gamma subunit	NTSPR1_v3_11856	0.96875	0.97792	83.2	3.3e-154	Nitrospira marina Nb-295	NTSPRM_v3_4033	0.9434	0.9434	84	2e-159	Nitrospira marina Nb-295	NTS_v3_60696	0.91824	0.99659	78.42	0	Nitrospirae bacterium RIFCSPLOWO2_02_FULL_62_14	NTSPR41_v2_2247	0.98742	0.98742	81.5	2.9e-158	Nitrospira marina Nb-295	NITMAR_v1_0835
nxrC3	nitrite oxidoreductase, gamma subunit	NTSPR1_v3_20472	0.88014	0.90493	78.2	1.1e-124	Nitrospira marina Nb-295	NTSPRM_v3_4125	1	1	99	1.6e-168	Nitrospira marina Nb-295	NTS_v3_60625	1	1.00344	94.2	4.1e-159	Nitrospira marina Nb-295	NTSPR41_v2_2357	1	1	97.6	5.9e-166	Nitrospira marina Nb-295	NITMAR_v1_0729
alt_nxrC1	putative Nitrite oxidoreductase, cytochrome c containing membrane subunit	NTSPR1_v3_12923	0.92086	0.92086	67.6	2.9e-106	Nitrospira marina Nb-295	NTSPRM_v3_1308	0.97887	1	97.5	4e-159	Nitrospira marina Nb-295	NTS_v3_60108	1	1	89.9	2.6e-147	Nitrospira marina Nb-295	NTSPR41_v2_3681	0.97887	1	99.6	1.5e-161	Nitrospira marina Nb-295	NITMAR_v1_3731
alt_nxrC2	Nitrite oxidoreductase, alternative gamma subunit	NTSPR1_v3_20494	0.91172	0.93115	73.6	1.9e-267	Nitrospira marina Nb-295	NTSPRM_v3_0012	1	1	97.3	0	Nitrospira marina Nb-295	NTS_v3_60605	1	1.00161	93.9	0	Nitrospira marina Nb-295	NTSPR41_v2_2378	1	1	96.8	0	Nitrospira marina Nb-295	NITMAR_v1_0708
cynS	cyanate hydratase	NA						NTSPRM_v3_3541	1	1	97.3	3e-81	Nitrospira marina Nb-295	NTS_v3_40085	1	1	92.7	4e-78	Nitrospira marina Nb-295	NTSPR41_v2_1680	1	1	96	2e-101	Nitrospira marina Nb-295	NITMAR_v1_1377
ureA	urease subunit gamma	NA						NA						NTS_v3_40245	1	1	70	3e-45	Laribacter hongkongensis (strain HLHK9)	NA						NA
ureB	urease subunit beta	NA						NA						NA	0.90683	0.91824	70.55	6e-69	Brucella suis biovar 1 (strain 1330)	NA						NA
ureC	urease subunit alpha	NA						NA						NTS_v3_40247	1	1.00175	80.8	0	Brucella suis biovar 1 (strain 1330)	NA						NA
UT	urea transporter	NA						NA						NTS_v3_40244	0.91503	0.96552	67.9	5.3e-109	Ramlibacter tataouinensis	NA						NA
Complex I
nuoA	NADH quinone oxidoreductase, subunit A	NTSPR1_v3_10951	1	1	80.5	3.4e-59	Nitrospira marina Nb-295	NTSPRM_v3_1815	1	1	98.4	4e-68	Nitrospira marina Nb-295	NTS_v3_70324	1	1	99.2	2.8e-69	Nitrospira marina Nb-295	NTSPR41_v2_4204	1	1	97.6	3.4e-67	Nitrospira marina Nb-295	NITMAR_v1_3217
nuoB	NADH quinone oxidoreductase, subunit B	NTSPR1_v3_10950	1	1	88.7	4.6e-80	Nitrospira marina Nb-295	NTSPRM_v3_1816	1	1	100	5.7e-91	Nitrospira marina Nb-295	NTS_v3_70325	1	1	100	5.7e-91	Nitrospira marina Nb-295	NTSPR41_v2_4205	1	1	97.48	0	Nitrospira marina Nb-295	NITMAR_v1_3216
nuoC	NADH quinone oxidoreductase, subunit C/D	NTSPR1_v3_10949	1	1	82.2	3.7e-297	Nitrospira marina Nb-295	NTSPRM_v3_1817	1	1	99.1	0	Nitrospira marina Nb-295	NTS_v3_70326	1	1	97.3	0	Nitrospira marina Nb-295	NTSPR41_v2_4206	1	1	100	5.7e-91	Nitrospira marina Nb-295	NITMAR_v1_3215
nuoD	NADH quinone oxidoreductase, subunit D	fused with above						fused with above						fused with above						fused with above						fused with above
nuoE	NADH quinone oxidoreductase, subunit E	NTSPR1_v3_10948	0.98276	0.99419	74.3	4.8e-75	Nitrospira marina Nb-295	NTSPRM_v3_1818	1	1	98.3	1e-96	Nitrospira marina Nb-295	NTS_v3_70327	1	1	92.5	4.8e-91	Nitrospira marina Nb-295	NTSPR41_v2_4207	1	1	98.3	1.7e-96	Nitrospira marina Nb-295	NITMAR_v1_3214
nuoF	NADH quinone oxidoreductase, subunit F	NTSPR1_v3_10947	0.99771	1.0023	76.6	2.7e-207	Nitrospira marina Nb-295	NTSPRM_v3_1819	1	1	98.9	2.5e-261	Nitrospira marina Nb-295	NTS_v3_70328	1	1	96.3	7.7e-255	Nitrospira marina Nb-295	NTSPR41_v2_4208	1	1	98.6	2.5e-261	Nitrospira marina Nb-295	NITMAR_v1_3213
nuoG	NADH quinone oxidoreductase, subunit G	NTSPR1_v3_10946	0.99777	1.00337	59.8	0	Nitrospira marina Nb-295	NTSPRM_v3_1820	1	1	98.1	0	Nitrospira marina Nb-295	NTS_v3_70329	0.99888	0.99888	89.6	0	Nitrospira marina Nb-295	NTSPR41_v2_4209	0.99111	0.99554	94.7	0	Nitrospira marina Nb-295	NITMAR_v1_3212
nuoH	NADH quinone oxidoreductase, subunit H	NTSPR1_v3_10945	0.98603	1	82.4	1.9e-166	Nitrospira marina Nb-295	NTSPRM_v3_1821	0.98603	0.9888	99.4	1.5e-203	Nitrospira marina Nb-295	NTS_v3_70330	0.98883	1.00283	91	2e-184	Nitrospira marina Nb-295	NTSPR41_v2_4210	0.98603	0.9888	98.3	1.1e-201	Nitrospira marina Nb-295	NITMAR_v1_3211
nuoI	NADH quinone oxidoreductase, subunit I	NTSPR1_v3_10944	0.99441	0.99441	84.8	2.6e-92	Nitrospira marina Nb-295	NTSPRM_v3_1822	1	1	99.4	1.6e-105	Nitrospira marina Nb-295	NTS_v3_70331	0.99441	1	96.1	2.8e-102	Nitrospira marina Nb-295	NTSPR41_v2_4211	1	1	97.8	1.9e-103	Nitrospira marina Nb-295	NITMAR_v1_3210
nuoJ	NADH quinone oxidoreductase, subunit J	NTSPR1_v3_10943	0.99419	0.99419	68.4	1.3e-59	Nitrospira marina Nb-295	NTSPRM_v3_1823	1	1	99.4	1.8e-90	Nitrospira marina Nb-295	NTS_v3_70332	0.99419	0.99419	95.3	7.9e-86	Nitrospira marina Nb-295	NTSPR41_v2_4212	1	1	98.8	6.9e-90	Nitrospira marina Nb-295	NITMAR_v1_3209
nuoK	NADH quinone oxidoreductase, subunit K	NTSPR1_v3_10942	1	1	87.1	1.2e-44	Nitrospira marina Nb-295	NTSPRM_v3_1824	1	1	99	5.3e-50	Nitrospira marina Nb-295	NTS_v3_70333	1	1	97	5.9e-49	Nitrospira marina Nb-295	NTSPR41_v2_4213	1	1	98	1.2e-49	Nitrospira marina Nb-295	NITMAR_v1_3208
nuoL	NADH quinone oxidoreductase, subunit L	NTSPR1_v3_10941	1	1.00317	76.9	2.3e-292	Nitrospira marina Nb-295	NTSPRM_v3_1825	1	1	98.6	0	Nitrospira marina Nb-295	NTS_v3_70334	1	1	95.1	0	Nitrospira marina Nb-295	NTSPR41_v2_4214	1	1	97.5	0	Nitrospira marina Nb-295	NITMAR_v1_3207
nuoM	NADH quinone oxidoreductase, subunit M	NTSPR1_v3_10940	0.93071	0.95029	77.3	8.2e-227	Nitrospira marina Nb-295	NTSPRM_v3_1826	1	1	98.7	1.4e-303	Nitrospira marina Nb-295	NTS_v3_70335	1	1	95.5	4.6e-294	Nitrospira marina Nb-295	NTSPR41_v2_4215	1	1	97.6	2.8e-299	Nitrospira marina Nb-295	NITMAR_v1_3206
nuoN	NADH quinone oxidoreductase, subunit N	NTSPR1_v3_10939	0.99797	0.99797	75.4	3.2e-217	Nitrospira marina Nb-295	NTSPRM_v3_1827	1	1	98.4	4.3e-270	Nitrospira marina Nb-295	NTS_v3_70336	1	1	95.5	4.6e-264	Nitrospira marina Nb-295	NTSPR41_v2_4216	1	1	98.2	8.7e-271	Nitrospira marina Nb-295	NITMAR_v1_3205
Alternative complex I
nuoA	NADH quinone oxidoreductase, subunit A	NTSPR1_v3_11598	1	1	86.6	1.1e-60	Nitrospira marina Nb-295	NTSPRM_v3_1132	1	1	99.2	2e-70	Nitrospira marina Nb-295	NTS_v3_10121	1	1	96.9	1e-69	Nitrospira marina Nb-295	NTSPR41_v2_3492	1	1	99.2	2e-70	Nitrospira marina Nb-295	NITMAR_v1_3917
nuoB	NADH quinone oxidoreductase, subunit B	NTSPR1_v3_11597	0.95531	1	93.6	8.5e-91	Nitrospira marina Nb-295	NTSPRM_v3_1133	1	1	100	2e-97	Nitrospira marina Nb-295	NTS_v3_10122	1	1	97.7	1.1e-95	Nitrospira marina Nb-295	NTSPR41_v2_3493	1	1	100	2e-97	Nitrospira marina Nb-295	NITMAR_v1_3916
nuoC	NADH quinone oxidoreductase, subunit C	NTSPR1_v3_11596	0.99394	1	73.2	5.1e-74	Nitrospira marina Nb-295	NTSPRM_v3_1134	1	1	97.6	1.6e-96	Nitrospira marina Nb-295	NTS_v3_10123	1	1	94.5	3.4e-94	Nitrospira marina Nb-295	NTSPR41_v2_3494	1	1	98.8	5e-98	Nitrospira marina Nb-295	NITMAR_v1_3915
nuoD	NADH quinone oxidoreductase, subunit D	NTSPR1_v3_11595	0.99279	0.99758	90.1	7.9e-225	Nitrospira marina Nb-295	NTSPRM_v3_1135	1	1	100	2.3e-248	Nitrospira marina Nb-295	NTS_v3_10124	1	1	97.6	1.3e-243	Nitrospira marina Nb-295	NTSPR41_v2_3495	1	1	100	2.3e-248	Nitrospira marina Nb-295	NITMAR_v1_3914
nuoE	NADH quinone oxidoreductase, subunit E							NA						NA						NA						NA
nuoF	NADH ubiquinone oxidoreductase, subunit F	NTSPR1_v3_11560	0.9768	0.98364	73.4	2.6e-191	Nitrospira marina Nb-295	NTSPRM_v3_0280	1	1	98.4	2e-255	Nitrospira marina Nb-295	NTS_v3_70012	1	1	95.4	1.1e-248	Nitrospira marina Nb-295	NTSPR41_v2_2656	1	1	99.1	1.9e-258	Nitrospira marina Nb-295	NITMAR_v1_0430
nuoG	NADH quinone oxidoreductase, subunit G	NTSPR1_v3_11594	0.99889	1	74.3	0	Nitrospira marina Nb-295	NTSPRM_v3_1136	1	1	98.1	0		NTS_v3_10125	1	1	94.1	0	Nitrospira marina Nb-295	NTSPR41_v2_3496	1	1	97.5	0	Nitrospira marina Nb-295	NITMAR_v1_3913
nuoH	NADH quinone oxidoreductase, subunit H							NA						NA						NA						NA
nuoI	NADH quinone oxidoreductase, subunit I	NTSPR1_v3_11593	0.83598	0.94611	88	2.1e-83	Nitrospira marina Nb-295	NTSPRM_v3_1137	1	1	99.5	2.4e-112	Nitrospira marina Nb-295	NTS_v3_10126	1	1	95.8	8e-108	Nitrospira marina Nb-295	NTSPR41_v2_3497	1	1	100	1.1e-112	Nitrospira marina Nb-295	NITMAR_v1_3912
nuoJ	NADH quinone oxidoreductase, subunit J	NTSPR1_v3_11592	0.91667	0.9375	78.2	3.9e-72	Nitrospira marina Nb-295	NTSPRM_v3_1138	1	1	100	4.7e-97	Nitrospira marina Nb-295	NTS_v3_10127	1	1	94.4	1.5e-92	Nitrospira marina Nb-295	NTSPR41_v2_3498	1	1	97.2	7.4e-95	Nitrospira marina Nb-295	NITMAR_v1_3911
nuoK	NADH quinone oxidoreductase, subunit K	NTSPR1_v3_11591	1	1	88	2.3e-45	Nitrospira marina Nb-295	NTSPRM_v3_1139	1	1	100	3.4e-49	Nitrospira marina Nb-295	NTS_v3_10128	1	1	100	3.4e-49	Nitrospira marina Nb-295	NTSPR41_v2_3499	1	1	100	3.4e-49	Nitrospira marina Nb-295	NITMAR_v1_3910
nuoL	NADH quinone oxidoreductase, subunit L	NTSPR1_v3_11590	0.98947	0.99697	79	0	Nitrospira marina Nb-295	NTSPRM_v3_1140	1	1	97.3	0	Nitrospira marina Nb-295	NTS_v3_10129	1	1	94.4	0	Nitrospira marina Nb-295	NTSPR41_v2_3500	1	1	98.2	0	Nitrospira marina Nb-295	NITMAR_v1_3909
nuoM	NADH quinone oxidoreductase, subunit M	NTSPR1_v3_11589	0.97706	0.98839	71	2.9e-216	Nitrospira marina Nb-295	NTSPRM_v3_1141	1	1.00193	98.3	1.8e-295	Nitrospira marina Nb-295	NTS_v3_10130	1	1	94.8	2.2e-288	Nitrospira marina Nb-295	NTSPR41_v2_3501	1	1	97.9	3.7e-296	Nitrospira marina Nb-295	NITMAR_v1_3908
nuoM	NADH quinone oxidoreductase, subunit M	NTSPR1_v3_11588	1	1	81.9	1.1e-260	Nitrospira marina Nb-295	NTSPRM_v3_1142	1	1	99.1	3.6e-307	Nitrospira marina Nb-295	NTS_v3_10131	1	1	96.2	1.3e-301	Nitrospira marina Nb-295	NTSPR41_v2_3502	1	1	99.1	3.3e-308	Nitrospira marina Nb-295	NITMAR_v1_3907
nuoN	NADH quinone oxidoreductase, subunit N	NTSPR1_v3_11587	0.97996	0.98788	81.8	1.2e-230	Nitrospira marina Nb-295	NTSPRM_v3_1143	1	1	99.2	2.4e-276	Nitrospira marina Nb-295	NTS_v3_10132	1	1	95.4	1.7e-266	Nitrospira marina Nb-295	NTSPR41_v2_3503	1	1	98.8	6.9e-276	Nitrospira marina Nb-295	NITMAR_v1_3906
Complex II
sdhA	Succinate dehydrogenase flavoprotein subunit	NTSPR1_v3_12045	1	1	75.8	2.5e-269	Nitrospira marina Nb-295	NTSPRM_v3_3727	1	1	98.1	0	Nitrospira marina Nb-295	NTS_v3_61026	1	1	94.75	0	Nitrospira marina Nb-295	NTSPR41_v2_1872	1	1	98.25	0	Nitrospira marina Nb-295	NITMAR_v1_1190
sdhB	Succinate dehydrogenase, Fe-S protein subunit	NTSPR1_v3_12046	0.99687	0.99687	67.6	7.1e-133	Nitrospira marina Nb-295	NTSPRM_v3_3728	1	1	97.5	4.7e-185	Nitrospira marina Nb-295	NTS_v3_61025	1	1	92.16	0	Nitrospira marina Nb-295	NTSPR41_v2_1873	1	1	97.81	0	Nitrospira marina Nb-295	NITMAR_v1_1189
sdhE	Succinate dehydrogenase, subunit C	NTSPR1_v3_12047	0.99322	0.9966	76.5	4.6e-134	Nitrospira marina Nb-295	NTSPRM_v3_3729	1	1	99	3.6e-171	Nitrospira marina Nb-295	NTS_v3_61024	0.9966	0.9966	93.52	0	Nitrospira marina Nb-295	NTSPR41_v2_1874	1	1	95.58	0	Nitrospira marina Nb-295	NITMAR_v1_1188
Complex III
qcrBC	putative quinol-cytochrome c reductase, fused cytochrome b/c subunit	NTSPR1_v3_12477	0.99773	1	76.1	1.2e-207	Nitrospira marina Nb-295	NTSPRM_v3_0216	1	1	97.3	1.5e-258	Nitrospira marina Nb-295	NTS_v3_70097	0.99773	0.99773	90.7	9.5e-245	Nitrospira marina Nb-295	NTSPR41_v2_2584	1	1	96.8	9.8e-258	Nitrospira marina Nb-295	NITMAR_v1_0501
qcrA	putative Quinol-cytochrome c reductase, iron-sulfur subunit (Rieske iron-sulfur protein)	NTSPR1_v3_12476	0.92935	0.98276	64.3	3.1e-64	Nitrospira marina Nb-295	NTSPRM_v3_0215	1	1	97.7	5.7e-100	Nitrospira marina Nb-295	NTS_v3_70098	0.99425	1	92.5	9.3e-95	Nitrospira marina Nb-295	NTSPR41_v2_2583	0.90155	1	96	3.1e-99	Nitrospira marina Nb-295	NITMAR_v1_0502
Complex III -2
qcrB_2	putative Quinol-cytochrome c reductase, cytochrome b subunit	NTSPR1_v3_12918	0.93418	0.9973	89.7	2.7e-200	Nitrospira marina Nb-295	NTSPRM_v3_1303	1	1	99.5	2.3e-234	Nitrospira marina Nb-295	NTS_v3_60103	0.93671	1	97.6	1.3e-215	Nitrospira marina Nb-295	NTSPR41_v2_3676	0.93671	1	98.1	4.1e-217	Nitrospira marina Nb-295	NITMAR_v1_3736
qcrA_2	putative Quinol-cytochrome c reductase, iron-sulfur subunit, modulated with PRC-barrel (Modular protein)	NTSPR1_v3_12917	1	1	76.8	2.8e-150	Nitrospira marina Nb-295	NTSPRM_v3_1302	1	1	98.4	2.7e-185	Nitrospira marina Nb-295	NTS_v3_60102	1	1	95.9	1.2e-180	Nitrospira marina Nb-295	NTSPR41_v2_3675	1	1	97.8	1e-184	Nitrospira marina Nb-295	NITMAR_v1_3737
Complex III -3
qcrBC3	putative quinol-cytochrome c reductase, fused cytochrome b/c subunit	NTSPR1_v3_10052	0.99317	0.99543	63.1	7e-169	Nitrospira moscoviensis	NA						NA												NA
qcrA	putative Quinol-cytochrome c reductase, iron-sulfur subunit (Rieske iron-sulfur protein)	NTSPR1_v3_10051	0.94253	0.96471	50.6	9.6e-50	Nitrospira moscoviensis	NA						NA												NA
Alternative Complex III
alt_qrcA	putative Menaquinol oxidoreductase complex ACIII, cytochrome c subunit	NA						NTSPRM_v3_2372	0.94186	1	91.4	6.2e-91	Nitrospira marina Nb-295	NA						NTSPR41_v2_0451	1	1	93.2	3.7e-93	Nitrospira marina Nb-295	NITMAR_v1_2632
alt_qrcB	putative Menaquinol oxidoreductase complex ACIII,, molybdopterin-binding subunit	NA						NTSPRM_v3_2371	1	1	94.5	0	Nitrospira marina Nb-295	NA						NTSPR41_v2_0450	1	1	92.3	0	Nitrospira marina Nb-295	NITMAR_v1_2633
alt_qrcC	putative Menaquinol oxidoreductase complex ACIII, iron-sulfur cluster-binding subunit	NA						NTSPRM_v3_2370	1	1	98.8	1.9e-149	Nitrospira marina Nb-295	NA						NTSPR41_v2_0449	1	1	98.4	1.2e-148	Nitrospira marina Nb-295	NITMAR_v1_2634
qrcD	putative Menaquinol oxidoreductase complex ACIII, menaquinol-binding integral membrane subunit	NA						NTSPRM_v3_2369	0.97743	0.97964	68.6	2.3e-182	Candidatus Nitrospira nitrificans	NA						NTSPR41_v2_0448	0.97743	0.97964	67.7	4e-182	Candidatus Nitrospira nitrificans	NITMAR_v1_2635
actD	putative Menaquinol oxidoreductase complex ACIII, DUF3341 subunit	NA						NTSPRM_v3_2368	0.99451	0.99451	93.9	1.6e-92	Nitrospira marina Nb-295	NA						NTSPR41_v2_0447	0.99451	1	87.3	1.1e-85	Nitrospira marina Nb-295	NITMAR_v1_2636
actE	putative Menaquinol oxidoreductase complex ACIII, monohaem cytochrome c subunit	NA						NTSPRM_v3_2367	0.98844	0.99419	84.8	3.6e-86	Nitrospira marina Nb-295	NA						NTSPR41_v2_0446	0.99419	1	84.2	2.5e-84	Nitrospira marina Nb-295	NITMAR_v1_2637
Complex IV
	Cytochrome bd-like quinol oxidase	NTSPR1_v3_20497	0.97112	1	79.81	0	Candidatus Nitrospira defluvii	NTSPRM_v3_0016	1	1	99.4	0	Nitrospira marina Nb-295	NTS_v3_60602	0.98321	1.00782	80.28	0	Candidatus Nitrospira defluvii	NTSPR41_v2_2381	1	1	99.7	0	Nitrospira marina Nb-295	NITMAR_v1_0704
	putative Cytochrome bd oxidase subunit I	NA						NTSPRM_v3_0304	0.98217	1	96.5	0	Nitrospira marina Nb-295	NTS_v3_50591	0.96291	1.00297	95.9	0	Nitrospira marina Nb-295	NTSPR41_v2_2677	1	1	97.77	0	Nitrospira marina Nb-295	NITMAR_v1_0409
	putative Cytochrome bd oxidase subunit I	NTSPR1_v3_20502	0.98074	0.99188	65.3	1.6e-242	Nitrospira marina Nb-295	NTSPRM_v3_0021	0.99515	1	99	0	Nitrospira marina Nb-295	NTS_v3_60597	0.98876	1	89.8	0		NTSPR41_v2_2386	0.99513	1	98.04	0	Nitrospira marina Nb-295	NITMAR_v1_0698
	putative Cytochrome bd oxidase subunit I	NA						NTSPRM_v3_2366	0.99744	0.99744	72.5	8.2e-165	Nitrospiraceae bacterium	NA						NTSPR41_v2_0445	0.99744	0.99744	73.5	1.8e-167	Nitrospiraceae bacterium	NITMAR_v1_2638
	putative Cytochrome bd oxidase subunit I	NA						NTSPRM_v3_2365	0.98013	1	92.1	2.4e-243	Nitrospira marina Nb-295	NA						NTSPR41_v2_0444	1	1	92.49	0	Nitrospira marina Nb-295	NITMAR_v1_2639
	putative Cytochrome bd-type quinol oxidase subunit 1 (proton-motive force generating)	NTSPR1_v3_12920	0.97267	0.97581	86.4	0	Nitrospira marina Nb-295	NTSPRM_v3_1305	1	1	99.2	0	Nitrospira marina Nb-295	NTS_v3_60105	1	1	94.84	0	Nitrospira marina Nb-295	NTSPR41_v2_3678	1	1	99.52	0	Nitrospira marina Nb-295	NITMAR_v1_3734
	putative Cytochrome bd oxidase subunit I	NTSPR1_v3_12915	0.97548	0.97719	85.3	1.5e-287	Nitrospira marina Nb-295	NTSPRM_v3_1300	1	1	98.4	0	Nitrospira marina Nb-295	NTS_v3_60100	1	1	95.3	0	Nitrospira marina Nb-295	NTSPR41_v2_3673	1	1	98.95	0	Nitrospira marina Nb-295	NITMAR_v1_3739
ccoNOP	cbb3 heme-copper oxidase (fused sub-unit I-III)	NTSPR1_v3_20065	0.97732	0.99371	71.1	0	Nitrospina gracilis (strain 3/211)	NA						NA	0.96414	0.98637	63.23	0	Nitrospina gracilis (strain 3/211)	NTSPR41_v2_2263	0.97822	0.99055	63.73	0	Nitrospira sp	NITMAR_v1_0820
cydA	Cytochrome bd-type quinol oxidase subunit I	NTSPR1_v3_11882	0.90625	0.97753	77.9	5.6e-206	Nitrospira marina Nb-295	NTSPRM_v3_4046	1	1.00225	95.5	1.5e-250	Nitrospira marina Nb-295	NTS_v3_70363	0.97609	1.00223	60.6	1.3e-154	Nitrospira moscoviensis NSP M-1	NTSPR41_v2_2274	1	1	95.96	0	Nitrospira marina Nb-295	NITMAR_v1_0811
cydB	Cytochrome BD ubiquinol oxidase subunit II	NTSPR1_v3_11883	0.96491	0.97059	73.3	1.7e-148	Nitrospira marina Nb-295	NTSPRM_v3_4047	1	1	96.2	4.7e-191	Nitrospira marina Nb-295	NA					Two ORFs, potential assembly ORF call issue	NTSPR41_v2_2275	0.99706	0.99706	94.1	0	Nitrospira marina Nb-295	NITMAR_v1_0810
cydA	Cytochrome bd-type quinol oxidase subunit I	NA						NTSPRM_v3_2736	1	1	98.4	3.1e-259	Nitrospira marina Nb-295	NTS_v3_71282	1	1	92.6	2.5e-248	Nitrospira marina Nb-295	NTSPR41_v2_0840	1	1	96.42	0	Nitrospira marina Nb-295	NITMAR_v1_2264
cydB	Cytochrome BD ubiquinol oxidase subunit II	NA						NTSPRM_v3_2735	1	1	95.1	6.2e-191	Nitrospira marina Nb-295	NTS_v3_71283	0.99709	0.99709	89.5	7.6e-181	Nitrospira marina Nb-295	NTSPR41_v2_0839	1	1	94.77	0	Nitrospira marina Nb-295	NITMAR_v1_2265
Complex V
atpF	ATP synthase FO, subunit B	NTSPR1_v3_12602	0.97076	0.9881	71.7	9.9e-65	Nitrospira marina Nb-295	NTSPRM_v3_0374	1	1	100	3.3e-89	Nitrospira marina Nb-295	NTS_v3_50520	1	1	91.1	7.9e-83	Nitrospira marina Nb-295	NTSPR41_v2_2742	1	1	98.2	4.8e-88	Nitrospira marina Nb-295	NITMAR_v1_0333
atpE	ATP synthase FO, subunit C	NTSPR1_v3_12601	1	1	97.4	6.6e-37	Nitrospira marina Nb-295	NTSPRM_v3_0373	1	1	100	5e-37	Nitrospira marina Nb-295	NTS_v3_50521	1	1	100	5e-37	Nitrospira marina Nb-295	NTSPR41_v2_2741	1	1	100	5e-37	Nitrospira marina Nb-295	NITMAR_v1_0334
atpB	ATP synthase FO, subunit A	NTSPR1_v3_12600	0.96787	0.99587	70.1	2.8e-95	Nitrospira marina Nb-295	NTSPRM_v3_0372	0.87552	1	100	1.6e-116	Nitrospira marina Nb-295	NTS_v3_50522	0.87552	1	96.2	3.6e-113	Nitrospira marina Nb-295	NTSPR41_v2_2740	1	1	99.1	3.1e-116	Nitrospira marina Nb-295	NITMAR_v1_0335
atpI	ATP syntase, subunit I	NTSPR1_v3_12599	0.84337	0.875	81.4	2.7e-29	Nitrospira marina Nb-295	NTSPRM_v3_0371	1	1	100	2.7e-54	Nitrospira marina Nb-295	NTS_v3_50523	1	1	92	6.9e-50	Nitrospira marina Nb-295	NTSPR41_v2_2739	1	1	99	7.9e-54	Nitrospira marina Nb-295	NITMAR_v1_0336
atpH	putative ATP synthase F1, delta subunit	NTSPR1_v3_12257	1	1	45.8	1.6e-41	Nitrospira marina Nb-295	NTSPRM_v3_0898	1	1	97.2	8.2e-94	Nitrospira marina Nb-295	NTS_v3_20146	1	1	93.3	1.6e-89	Nitrospira marina Nb-295	NTSPR41_v2_3262	1	1	97.2	3.7e-94	Nitrospira marina Nb-295	NITMAR_v1_4155
atpA	ATP synthase F1, alpha subunit	NTSPR1_v3_12258	0.99209	1	88.6	2.3e-258	Nitrospira marina Nb-295	NTSPRM_v3_0897	0.99802	0.99802	100	2.2e-285	Nitrospira marina Nb-295	NTS_v3_20147	1	1	97.2	1.2e-280	Nitrospira marina Nb-295	NTSPR41_v2_3261	1	1	99.8	2.2e-285	Nitrospira marina Nb-295	NITMAR_v1_4156
atpG	ATP synthase F1, gamma subunit	NTSPR1_v3_12259	1.00341	1.01031	78.2	5.7e-129	Nitrospira marina Nb-295	NTSPRM_v3_0896	1	1	99	9.6e-161	Nitrospira marina Nb-295	NTS_v3_40189	1	1.00345	59.8	4e-98	Nitrospira marina Nb-295	NTSPR41_v2_3260	1	1	95.2	7.9e-155	Nitrospira marina Nb-295	NITMAR_v1_4157
atpD	ATP synthase F1, beta subunit	NTSPR1_v3_12260	0.98554	0.98963	89.5	1.4e-249	Nitrospira marina Nb-295	NTSPRM_v3_0895	0.99794	1	100	1.3e-279	Nitrospira marina Nb-295	NTS_v3_20148	1	1	95.2	1.1e-265	Nitrospira marina Nb-295	NTSPR41_v2_3259	0.99794	1	99.4	1.2e-277	Nitrospira marina Nb-295	NITMAR_v1_4158
atpC	ATP synthase F1, epsilon subunit	NTSPR1_v3_12261	0.98013	1	77.7	3.7e-60	Nitrospira marina Nb-295	NTSPRM_v3_0894	1	1	98	3.3e-80	Nitrospira marina Nb-295	NTS_v3_20149	1	1.00667	90.1	1.1e-72	Nitrospira marina Nb-295	NTSPR41_v2_3258	1	1	99.3	6.7e-81	Nitrospira marina Nb-295	NITMAR_v1_4159
N-type ATPase	N-type ATPase
Alternative Complex V	Alternative Complex V
atpD	ATP synthase subunit beta	NA						NTSPRM_v3_1991	0.926	0.98511	85.96	0	Deltaproteobacteria bacterium RIFOXYA12_FULL_61_11	NTS_v3_70639	0.95285	0.98577	82.89	0	Desulfomicrobium baculatum (strain DSM 4028 / VKM B-1378 / X)	NA						NITMAR_v1_3010
atpC	H(+)-transporting ATP synthase, subunit epsilon	NA						NTSPRM_v3_1990	0.99254	0.99254	69.92	0	Methanosarcina lacustris Z-7289	NTS_v3_70638	1	1	72.87	0	Sulfuricella denitrificans (strain DSM 22764 / NBRC 105220 / skB26)	NA						NITMAR_v1_3011
atpQ	H(+)-transporting ATP synthase subunit q	NA						NTSPRM_v3_1989	1	1	68.75	0	Methanosarcina sp. Kolksee	NTS_v3_70637	0.99107	0.99107	64.86	0	Desulfobulbaceae bacterium BRH_c16a	NA						NITMAR_v1_3012
atpR	F1/F0 ATPase, Methanosarcina type, subunit r	NA						NTSPRM_v3_1988	0.99038	0.99038	62.14	0	Methanosarcina spelaei	NTS_v3_70636	0.99038	1	62.14	0	Methanosarcina horonobensis HB-1 = JCM 15518	NA						NITMAR_v1_3013
atpB	ATP synthase subunit a	NA						NA												NA						NA
atpE	ATP synthase subunit c 2	NA						NTSPRM_v3_1986	1	1	83.87	0	Candidatus Methyloumidiphilus alinensis	NTS_v3_70634	1	1	88.17	0	Desulfocapsa sulfexigens (strain DSM 10523 / SB164P1)	NA						NITMAR_v1_3015
atpF	ATP synthase subunit b 2	NA						NTSPRM_v3_1985	0.87662	1.02273	62.96	0	Burkholderiales bacterium RIFOXYC12_FULL_60_6	NTS_v3_70633	0.87013	0.98529	78.73	0	Burkholderiales bacterium RIFOXYC12_FULL_60_6	NA						NITMAR_v1_3016
atpA	ATP synthase subunit alpha 2	NA						NTSPRM_v3_1983	0.92446	0.9942	81.91	0	Sulfuricella denitrificans (strain DSM 22764 / NBRC 105220 / skB26)	NTS_v3_70632	1	1.02018	80.58	0	Sulfuricella denitrificans (strain DSM 22764 / NBRC 105220 / skB26)	NA						NITMAR_v1_3018
atpG	ATP synthase subunit gamma	NA						NTSPRM_v3_1982	0.99355	0.99355	75.65	0	Nitrospira bacterium SG8_3	NTS_v3_70628	0.94839	0.99661	84.35	0	Nitrospira bacterium SG8_3	NA						NITMAR_v1_3019
Citric acid cycle/carbon fixation
PDH
pdhA	Pyruvate dehydrogenase E1 component, subunit alpha	NA						NTSPRM_v3_3954	1	1	98.8	4.6e-191	Nitrospira marina Nb-295	NTS_v3_60769	0.96491	1	92.4	1.9e-179	Nitrospira marina Nb-295	NTSPR41_v2_2156	1	1	95.15	0	Nitrospira marina Nb-295	NITMAR_v1_0915
pdhB	Pyruvate dehydrogenase E1 component, subunit beta	NA						NTSPRM_v3_3953	1	1	98.1	8.1e-177	Nitrospira marina Nb-295	NTS_v3_60770	1	1	95.3	5.5e-173	Nitrospira marina Nb-295	NTSPR41_v2_2155	1	1	97.83	0	Nitrospira marina Nb-295	NITMAR_v1_0916
pdhC	Pyruvate dehydrogenase complex, dihydrolipoyllysine-residue acetyltransferase (E2) component	NA						NTSPRM_v3_3952	1	1.00231	95.9	3.5e-231	Nitrospira marina Nb-295	NTS_v3_60771	1	1.00231	90.3	2e-218	Nitrospira marina Nb-295	NTSPR41_v2_2154	1	1.00231	95.39	0	Nitrospira marina Nb-295	NITMAR_v1_0917
aceE	pyruvate dehydrogenase E1 component	NTSPR1_v3_20622	0.97998	0.98656	64	0	Nitrospira moscoviensis	NA						NA						NA						NA
aceF	Pyruvate dehydrogenase complex, dihydrolipoyllysine-residue acetyltransferase (E2) component	NTSPR1_v3_20621	1.01342	1.02257	40.6	3e-98	Nitrospira moscoviensis	NA						NA						NA						NA
lpd	Lipoamide dehydrogenase E3 componentc of pyruvate dehydrogenase complex	NTSPR1_v3_20620	0.98523	0.99151	53.5	2.9e-144	Nitrospira moscoviensis	NA						NA						NA						NA
POR1
porA	Pyruvate:ferredoxin oxidoreductase, alpha subunit	NTSPR1_v3_11498	0.99752	1	84.3	3.1e-210	Nitrospira marina Nb-295	NTSPRM_v3_0487	1	1	99.5	5.3e-242	Nitrospira marina Nb-295	NTS_v3_50402	1	1	98.01	0	Nitrospira marina Nb-295	NTSPR41_v2_2856	1	1	99.26	0	Nitrospira marina Nb-295	NITMAR_v1_0220
porB	Pyruvate:ferredoxin oxidoreductase, beta subunit	NTSPR1_v3_11497	1	1	91.7	1.8e-162	Nitrospira marina Nb-295	NTSPRM_v3_0486	1	1	100	5.5e-175	Nitrospira marina Nb-295	NTS_v3_50403	0.99013	0.99669	99	0	Nitrospira marina Nb-295	NTSPR41_v2_2855	1	1	100	0	Nitrospira marina Nb-295	NITMAR_v1_0221
porC	Pyruvate:ferredoxin oxidoreductase, gamma subunit	NTSPR1_v3_11496	0.98718	1	85.7	2.5e-111	Nitrospira marina Nb-295	NTSPRM_v3_0485	1	1	99.1	6e-129	Nitrospira marina Nb-295	NTS_v3_50404	1	1	98.29	1e-162	Nitrospira marina Nb-295	NTSPR41_v2_2854	1	1	98.29	6e-163	Nitrospira marina Nb-295	NITMAR_v1_0222
porD	Pyruvate:ferredoxin oxidoreductase, delta subunit	NTSPR1_v3_11499	0.97596	0.9951	85.7	1.3e-103	Nitrospira marina Nb-295	NTSPRM_v3_0488	0.99038	1	99.5	4.8e-122	Nitrospira marina Nb-295	NTS_v3_50401	0.99038	1	97.57	1e-152	Nitrospira marina Nb-295	NTSPR41_v2_2857	1	1	98.56	8e-155	Nitrospira marina Nb-295	NITMAR_v1_0219
porE	Pyruvate:ferredoxin oxidoreductase, epsilon subunit	NTSPR1_v3_11495	1	1	87	4.7e-45	Nitrospira marina Nb-295	NTSPRM_v3_0484	1	1	100	2.6e-51	Nitrospira marina Nb-295	NTS_v3_50405	1	1	95.65	2e-63	Nitrospira marina Nb-295	NTSPR41_v2_2853	1	1	96.74	6e-64	Nitrospira marina Nb-295	NITMAR_v1_0223
POR2
porA	Pyruvate:ferredoxin oxidoreductase, alpha subunit	NTSPR1_v3_12219	0.94258	0.9801	48	6.2e-99	Methanosarcina barkeri (strain Fusaro / DSM 804)	NTSPRM_v3_1953	0.92806	0.96269	45.7	4.9e-96	Methanosarcina barkeri (strain Fusaro / DSM 804)	NTS_v3_70596	0.92806	0.96269	47.5	1.2e-99	Methanosarcina barkeri (strain Fusaro / DSM 804)	NTSPR41_v2_4359	0.92806	0.96269	47.3	8.9e-98	Methanosarcina barkeri (strain Fusaro / DSM 804)	NITMAR_v1_3056
porB	Pyruvate:ferredoxin oxidoreductase, beta subunit	NTSPR1_v3_12218	0.86905	0.98649	50.3	4.5e-76	Methanosarcina barkeri (strain Fusaro / DSM 804)	NTSPRM_v3_1954	0.87915	0.98311	50.9	2.9e-75	Methanosarcina barkeri (strain Fusaro / DSM 804)	NTS_v3_70597	0.87915	0.98311	50.2	1.9e-74	Methanosarcina barkeri (strain Fusaro / DSM 804)	NTSPR41_v2_4360	0.84104	0.98311	50.2	2.2e-73	Methanosarcina barkeri (strain Fusaro / DSM 804)	NITMAR_v1_3055
porC	Pyruvate:ferredoxin oxidoreductase, gamma subunit	NTSPR1_v3_12220	0.99471	1.03297	42	4.7e-38	Methanosarcina barkeri (strain Fusaro / DSM 804)	NTSPRM_v3_1952	0.96316	1.01667	47.5	6.9e-39	Methanothermobacter thermautotrophicus (strain ATCC 29096 / DSM 1053 / JCM 10044 / NBRC 100330 / Delta H)	NTS_v3_70595	0.94737	1	48.3	2.2e-37	Methanothermobacter thermautotrophicus (strain ATCC 29096 / DSM 1053 / JCM 10044 / NBRC 100330 / Delta H)	NTSPR41_v2_4358	0.96316	1.01667	48.6	2.8e-40	Methanothermobacter thermautotrophicus (strain ATCC 29096 / DSM 1053 / JCM 10044 / NBRC 100330 / Delta H)	NITMAR_v1_3057
mdh	Malate dehydrogenase	NTSPR1_v3_11563	0.95107	0.99045	69.13	1e-154	Nitrospira marina Nb-295	NTSPRM_v3_0281	0.9633	1	98.73	0	Nitrospira marina Nb-295	NTS_v3_70011	0.99694	0.99694	94.79	0	Nitrospira marina Nb-295	NTSPR41_v2_2657	0.9633	1	97.14	0	Nitrospira marina Nb-295	NITMAR_v1_0429
mdh2	Malate dehydrogenase	NTSPR1_v3_10058	0.9746	0.9746	59.61	2e-120	Thermosulfidibacter takaii (strain DSM 17441 / JCM 13301 / NBRC 103674 / ABI70S6)	NA																	NA	NA
fumC	Fumarate hydratase	NA						NTSPRM_v3_0334	1	1	95.1	3.1e-254	Nitrospira marina Nb-295	NTS_v3_50555	1	1	93.8	4.2e-251	Nitrospira marina Nb-295	NTSPR41_v2_2706	1	1	93.1	9.4e-251	Nitrospira marina Nb-295	NITMAR_v1_0370
fumA	Fumarate hydratase	NTSPR1_v3_10271	0.96383	0.97263	66.2	6.7e-210	Escherichia coli (strain K12)	NTSPRM_v3_3606	0.9484	0.97263	65.3	2.4e-207	Escherichia coli (strain K12)	NTS_v3_40020	0.96383	0.97263	64.7	6.9e-207	Escherichia coli (strain K12)	NTSPR41_v2_1749	0.96383	0.97263	65.7	3.7e-208	Escherichia coli (strain K12)	NITMAR_v1_1308
sucC	Succinyl CoA synthetase, beta subunit	NTSPR1_v3_11329	0.99239	1	84.4	0	Nitrospira marina Nb-295	NTSPRM_v3_0526	1	1	99.23	0	Nitrospira marina Nb-295	NTS_v3_50359	1	1	97.7	0	Nitrospira marina Nb-295	NTSPR41_v2_2891	1	1	99.23	0	Nitrospira marina Nb-295	NITMAR_v1_0178
sucD	Succinyl CoA synthetase, alpha subunit	NTSPR1_v3_11328	0.9931	0.99654	89.24	0	Nitrospira marina Nb-295	NTSPRM_v3_0525	1	1	99.66	0	Nitrospira marina Nb-295	NTS_v3_50360	1	1	98.97	0	Nitrospira marina Nb-295	NTSPR41_v2_2890	0.9931	0.99654	98.96	0	Nitrospira marina Nb-295	NITMAR_v1_0179
forA	2-oxoglutarate:ferredoxin oxidoredutase, alpha subunit	NTSPR1_v3_11345	1	1.00446	85.11	0	Nitrospira marina Nb-295	NTSPRM_v3_0545	1	1	99.78	0	Nitrospira marina Nb-295	NTS_v3_50340	1	1	95.78	0	Nitrospira marina Nb-295	NTSPR41_v2_2909	1	1	99.56	0	Nitrospira marina Nb-295	NITMAR_v1_0160
forB	2-oxoglutarate:ferredoxin oxidoredutase, beta subunit	NTSPR1_v3_11349	0.98986	0.98986	94.88	0	Nitrospira marina Nb-295	NTSPRM_v3_0549	0.99662	0.99662	100	0	Nitrospira marina Nb-295	NTS_v3_50336	0.99662	0.99662	98.98	0	Nitrospira marina Nb-295	NTSPR41_v2_2913	0.99662	0.99662	100	0	Nitrospira marina Nb-295	NITMAR_v1_0156
forC	2-oxoglutarate:ferredoxin:oxidoredutase, gamma subunit	NTSPR1_v3_11348	0.96327	1.00855	81.36	1e-137	Nitrospira marina Nb-295	NTSPRM_v3_0548	1	1	100	1e-174	Nitrospira marina Nb-295	NTS_v3_50337	1	1	95.92	3e-167	Nitrospira marina Nb-295	NTSPR41_v2_2912	1	1.0041	99.18	7e-172	Nitrospira marina Nb-295	NITMAR_v1_0157
forD	2-oxoglutarate:ferredoxin:oxidoredutase, delta subunit	NTSPR1_v3_11346	0.96443	0.97211	82.38	2e-153	Nitrospira marina Nb-295	NTSPRM_v3_0546	1	1	98.81	0	Nitrospira marina Nb-295	NTS_v3_50339	1	1	90.91	2e-175	Nitrospira marina Nb-295	NTSPR41_v2_2910	1	1	98.02	0	Nitrospira marina Nb-295	NITMAR_v1_0159
forE	2-oxoglutarate:ferredoxin oxidoredutase, epsilon subunit	NTSPR1_v3_11347	0.98165	1	82.24	1e-65	Nitrospira marina Nb-295	NTSPRM_v3_0547	1	1	100	2e-78	Nitrospira marina Nb-295	NTS_v3_50338	1	1	98.13	8e-77	Nitrospira marina Nb-295	NTSPR41_v2_2911	1	1	99.07	3e-77	Nitrospira marina Nb-295	NITMAR_v1_0158
korA	2-oxoglutarate oxidoreductase subunit KorA	NTSPR1_v3_10061	0.92649	0.98055	54.38	0	Mycobacterium tuberculosis (strain ATCC 25618 / H37Rv)	NA						NA						NA						NA
korB	2-oxoglutarate oxidoreductase subunit KorB	NTSPR1_v3_10062	0.88472	0.98214	56.36	3e-129	Mycobacterium tuberculosis (strain ATCC 25618 / H37Rv)	NA						NA						NA						NA
icd/idh	Isocitrate dehydrogenase (NADP)	NTSPR1_v3_10101	0.99866	1	81.05	0	Nitrospira marina Nb-295	NTSPRM_v3_0533	1	1	99.46	0	Nitrospira marina Nb-295	NTS_v3_50351	1	1	85.35	0	Nitrospira marina Nb-295	NTSPR41_v2_2898	1	1	95.83	0	Nitrospira marina Nb-295	NITMAR_v1_0171
acnA	Aconitate hydratase	NTSPR1_v3_11332	1	1	87.3	0	Nitrospira marina Nb-295	NTSPRM_v3_0529	1	1	99.6	0	Nitrospira marina Nb-295	NTS_v3_50356	1	1	97.86	0	Nitrospira marina Nb-295	NTSPR41_v2_2894	1	1	98.13	0	Nitrospira marina Nb-295	NITMAR_v1_0175
gltA	Citrate (Si)-synthase	NTSPR1_v3_12055	0.9884	0.99301	60.3	5.5e-153	Mycobacterium tuberculosis (strain ATCC 25618 / H37Rv)	NTSPRM_v3_3726	1	1	98.9	1.1e-220	Nitrospira marina Nb-295	NTS_v3_61027	0.9895	0.99472	95.8	5.8e-214	Nitrospira marina Nb-295	NTSPR41_v2_1871	1	1	98.7	3.1e-220	Nitrospira marina Nb-295	NITMAR_v1_1191
gltA2	Citrate synthase	NTSPR1_v3_10059	0.99204	0.99204	64.97	1e-176	Nitrospira moscoviensis NSP M-1	NA						NA						NA					NA
aclA	putative ATP citrate lyase, alpha subunit	NTSPR1_v3_11333	1	1	88.65	0	Nitrospira marina Nb-295	NA	1	1	99.18	0	Nitrospira marina Nb-295	NTS_v3_50355	1	1	98.68	0	Nitrospira marina Nb-295	NTSPR41_v2_2895	1	1	99.51	0	Nitrospira marina Nb-295	NITMAR_v1_0174
aclB	putative ATP citrate lyase, beta subunit	NTSPR1_v3_11334	0.99497	0.99748	83.59	0	Nitrospira marina Nb-295	NTSPRM_v3_0531	1	1	96.98	0	Nitrospira marina Nb-295	NTS_v3_50354	1	1	97.49	0	Nitrospira marina Nb-295	NTSPR41_v2_2896	1	1	97.74	0	Nitrospira marina Nb-295	NITMAR_v1_0173
bicA	Bicarbonate transporter BicA or sulfate transporter	NTSPR1_v3_11677	0.93782	0.98936	44.3	9e-128	Synechocystis sp. (strain PCC 6803 / Kazusa)	NTSPRM_v3_1175	1	1.00177	42.8	2e-124	Synechocystis sp. (strain PCC 6803 / Kazusa)	NTS_v3_10170	1	1.00178	42.7	6.8e-125	Synechocystis sp. (strain PCC 6803 / Kazusa)	NTSPR41_v2_3542	0.98942	0.99468	43.1	5.2e-125	Synechocystis sp. (strain PCC 6803 / Kazusa)	NITMAR_v1_3868
bicA	Bicarbonate transporter BicA or sulfate transporter	NTSPR1_v3_12310	0.9734	0.97861	38.8	1.5e-95	Synechocystis sp. (strain PCC 6803 / Kazusa)	NTSPRM_v3_1206	0.97012	0.97872	45.8	9.2e-130	Synechocystis sp. (strain PCC 6803 / Kazusa)	NTS_v3_60018	0.95431	0.95936	45.7	8.6e-128	Synechococcus sp. (strain ATCC 27264 / PCC 7002 / PR-6)	NTSPR41_v2_3576	0.97012	0.97872	46.2	2.7e-129	Synechocystis sp. (strain PCC 6803 / Kazusa)	NITMAR_v1_3835
bicA	Bicarbonate transporter BicA or sulfate transporter	NTSPRM_v3_1175	1	1.00177	42.8	2e-124	Synechocystis sp. (strain PCC 6803 / Kazusa)	NTSPRM_v3_3088	0.97527	0.99281	46	2.8e-131	Synechococcus sp. (strain ATCC 27264 / PCC 7002 / PR-6)	NTS_v3_71572	0.96631	0.98022	46.4	6.2e-131	Synechocystis sp. (strain PCC 6803 / Kazusa)	NTSPR41_v2_1219	0.96631	0.98022	46.1	1.4e-130	Synechocystis sp. (strain PCC 6803 / Kazusa)	NITMAR_v1_1912
Glycine betaine synthesis
bsmA + bsmB (fused )	Glycine/sarcosine/dimethylglycine N-methyltransferase	NTSPR1_v3_12073	0.9646	0.99091	57.43	0	Actinopolyspora halophila	NTSPRM_v3_0695	0.96814	0.97679	59.23	0	Actinopolyspora halophila	NTS_v3_50133	0.97168	0.98036	58.11	0	Actinopolyspora halophila	NTSPR41_v2_3064	0.96814	0.97679	59.23	0	Actinopolyspora halophila	NITMAR_v1_4364
opuD	Transporter, betaine/carnitine/choline transporter (BCCT) family	NTSPR1_v3_12071	0.9668	1	54.75	0	Bacillus subtilis (strain 168)	NTSPRM_v3_0696	0.97266	1.00606	52.81	3e-176	Bacillus subtilis (strain 168)	NTS_v3_50132	0.9668	0.96869	53.74	2e-178	Bacillus subtilis (strain 168)	NTSPR41_v2_3065	0.9668	1	53.13	2e-175	Bacillus subtilis (strain 168)	NITMAR_v1_4363
opuA	putative Glycine/betaine ABC transporter ATP-binding protein	NTSPR1_v3_11576	0.972	0.9759	56.8	2.3e-73	Nitrospira bacterium SG8_3	NTSPRM_v3_0314	1	1	83.5	2e-114	Nitrospira bacterium SG8_3	NTS_v3_50579	0.98	0.98394	82.9	2.1e-111	Nitrospira bacterium SG8_3	NTSPR41_v2_2685	1	1	83.5	3.4e-114	Nitrospira bacterium SG8_3	NITMAR_v1_0397
opuBD	putative ABC-type glycine betaine transport, periplasmic subunit	NTSPR1_v3_11577	0.91111	0.93359	68.1	6.7e-184	Nitrospirae bacterium	NTSPRM_v3_0315	0.92857	0.93561	69.4	3.2e-194	Nitrospirae bacterium	NTS_v3_50578	0.89982	0.93561	68.4	4.1e-192	Nitrospirae bacterium	NTSPR41_v2_2686	0.93032	0.93561	68.4	1.6e-190	Nitrospirae bacterium	NITMAR_v1_0396
Trehalose synthesis
treY	Similar to maltooligosyl trehalose synthase													NTS_v3_71257	0.71281	0.89032	33.19	1e-88	Arthrobacter sp. (strain Q36)
treS	Trehalose synthase	NTSPR1_v3_11017	0.98925	0.99281	61.68	0	Candidatus Rokubacteria bacterium	NTSPRM_v3_2754	0.98835	0.99369	64.46	0	Candidatus Rokubacteria bacterium	NTS_v3_71313	0.99014	0.9955	64.07	0	Candidatus Rokubacteria bacterium	NTSPR41_v2_0860	0.92432	1	95.71	0	Nitrospiraceae bacterium
treT	Trehalose synthase	NTSPR1_v3_10075	1.01202	1.01202	47.5	4.7e-107	Rubrobacter xylanophilus (strain DSM 9941 / NBRC 16129 / PRD-1)	NA						NA						NA						NA
Hapanoids
shc	Squalene--hopene cyclase	NTSPR1_v3_12903	0.99171	0.99446	62	6.7e-280	Nitrospira defluvii	NTSPRM_v3_1287	0.98619	0.98892	60.6	4.8e-262	Nitrospira defluvii	NTS_v3_60087	0.98619	0.98892	60.2	3.3e-263	Nitrospira defluvii	NTSPR41_v2_3660	0.98619	0.98892	60.8	2.3e-264	Nitrospira defluvii
hpnR	Hopanoid C-3 methylase	NA						NTSPRM_v3_2435	0.99806	1	64.4	4.6e-205	Methylococcus capsulatus (strain ATCC 33009 / NCIMB 11132 / Bath)	NA						NTSPR41_v2_0531, NTSPR41_v2_0532, NTSPR41_v2_0533 (fragmented)	NA	NA	NA	NA	High homology to N. marina and the Vancouver strain	NITMAR_v1_2561
hpnH	Adenosyl-hopene transferase HpnH	NTSPR1_v3_12912	0.99704	0.99704	84.9	3.1e-174	Nitrospira sp UBA8978	NTSPRM_v3_1297	1	1	97.3	1.7e-196	Nitrospirales bacterium	NTS_v3_60097	1	1	98.2	3e-198	Nitrospirales bacterium	NTSPR41_v2_3670	1	1	97.6	5.7e-197	Nitrospirales bacterium	NITMAR_v1_3742
ROS defence
sod	superoxide dismutase	NTSPR1_v3_20024	0.85062	0.97156	62.9	5.3e-78	Nitrospira moscoviensis NSP M-1	NTSPRM_v3_2474	0.95735	0.98537	66.34	4e-96	Nitrospira moscoviensis	NTS_v3_70457	0.96209	0.98068	65	8.6e-77	Nitrospira moscoviensis	NTSPR41_v2_0571	0.72662	0.95735	64.36	6e-96	Nitrospira moscoviensis NSP M-1	NITMAR_v1_2522
sod2	superoxide dismutase	NA						NTSPRM_v3_3749	1	1	93.9	4.7e-106	Nitrospiraceae bacterium	NTS_v3_61006	1	1	100	8.8e-113	Nitrospiraceae bacterium	NTSPR41_v2_1896	0.98485	0.98485	92.82	8e-134	Nitrospiraceae bacterium	NITMAR_v1_1168
sod3	putative superoxide dismutase	NA																		NTSPR41_v2_0058	0.81132	0.86869	62.79	1e-68	Nitrospiraceae bacterium
katE	hydroperoxidase HPII(III) (catalase)	NA						NTSPRM_v3_2401 NTSPRM_v3_3185	0.98449	0.99007	71.2	0	Rhizobium meliloti (strain 1021)	NTS_v3_70391	0.99436	1	70.92	0	Rhizobium meliloti (strain 1021)	NTSPR41_v2_0491	0.99576	1	70.21	0	Rhizobium meliloti (strain 1021)	NITMAR_v1_2601
katG	catalase/hydroperoxidase HPI(I)	NA							0.92182	0.97772	68.23	0	Rhodopirellula baltica (strain DSM 10527 / NCIMB 13988 / SH1)	NA						NTSPR41_v2_1334	0.93932	0.99629	65.96	0	Polaromonas sp. (strain JS666 / ATCC BAA-500)	NITMAR_v1_1811
Transporter
B12 transporter
btuB	putative Vitamin B12 transporter BtuB	NA						NTSPRM_v3_2515	0.96148	0.98333	57.32	0	Nitrospira defluvii	NTS_v3_71078	0.97037	0.99242	56.34	0	Nitrospira sp. OLB3	NTSPR41_v2_0620	0.94815	0.95097	68.12	0	Nitrospiraceae bacterium	NITMAR_v1_2480
btuC	Vitamin B12 import system, permease protein BtuC	NTSPR1_v3_10723	0.88083	0.90186	57.06	2e-133	Nitrospira sp. ND1	NTSPRM_v3_2513	0.92188	0.95935	40.68	3e-68	Halobacterium salinarum (strain ATCC 700922 / JCM 11081 / NRC-1)	NTS_v3_71076	0.97409	0.98688	55.59	2e-132	Nitrospira defluvii	NTSPR41_v2_0618	0.89594	0.95664	40.79	8e-69	Halobacterium salinarum (strain ATCC 700922 / JCM 11081 / NRC-1)	NITMAR_v1_2482
btuD	Vitamin B12 import system, ATPase component BtuD	NTSPR1_v3_10722	0.89597	0.98162	54.31	2e-92	Nitrospira japonica	NTSPRM_v3_2514	0.90268	0.97818	61.71	3e-105	Nitrospira defluvii	NTS_v3_71077	0.90541	0.97101	58.96	1e-101	Nitrospira japonica	NTSPR41_v2_0619	0.91275	0.98551	59.56	7e-104	Nitrospira defluvii	NITMAR_v1_2481
btuF	Vitamin B12 import system, periplasmic binding protein BtuF	NTSPR1_v3_10724	0.91202	0.92836	54.98	9e-111	Candidatus Nitrospira nitrosa	NTSPRM_v3_2512	0.89091	0.90263	57.14	3e-130	Nitrospira sp. ND1	NTS_v3_71075	0.8313	0.89474	56.18	2e-128	Nitrospira sp. ND1	NTSPR41_v2_0617	0.61205	0.92364	32.28	1e-33	Vibrio parahaemolyticus serotype O3:K6 (strain RIMD 2210633)	NITMAR_v1_2483
Molybdenum transporter
modA	Molybdenum ABC transporter, periplasmic binding protein	NTSPR1_v3_10776	0.94071	0.94444	52.1	8e-73	Azotobacter vinelandii	NTSPRM_v3_2345	0.91732	0.9246	51.93	4e-72	Azotobacter vinelandii	NTS_v3_71025	0.92095	0.9246	50.21	3e-72	Azotobacter vinelandii	NTSPR41_v2_0419	0.92095	0.9246	51.07	1e-70	Azotobacter vinelandii	NITMAR_v1_2664
modB	Molybdenum ABC transporter, permease protein	NTSPR1_v3_10775	0.96916	0.97345	56.36	1e-84	Azotobacter vinelandii	NTSPRM_v3_2346	0.96916	0.97345	62.27	1e-94	Azotobacter vinelandii	NTS_v3_71026	0.96916	0.97345	60.91	7e-93	Azotobacter vinelandii	NTSPR41_v2_0420	0.96916	0.97345	61.36	3e-93	Azotobacter vinelandii	NITMAR_v1_2663
modC	Molybdenum ABC transporter, ATP-binding protein	NTSPR1_v3_10774	0.98338	0.99162	47.89	2e-105	Azotobacter vinelandii	NTSPRM_v3_2347	0.94695	0.97808	48.74	4e-105	Aromatoleum aromaticum (strain EbN1)	NTS_v3_71027	0.98356	1	50.42	3e-106	Dechloromonas aromatica (strain RCB)	NTSPR41_v2_0421	0.94695	0.97808	48.74	3e-104	Aromatoleum aromaticum (strain EbN1)	NITMAR_v1_2662
Alternative metabolisms								NA
Sulfhydrogenase								NA
hypE	Hydrogenase maturation protein HypE	NTSPR1_v3_12189	0.97472	0.98023	64.6	1.3e-130	Nitrospira marina Nb-295	NTSPRM_v3_3070	0.92623	0.92877	69.9	2e-137	Nitrospira moscoviensis	NTS_v3_71588	0.88798	1	69.5	1.8e-129	Nitrospira moscoviensis	NTSPR41_v2_1204	0.9235	0.97688	70.1	1.7e-138	Nitrospira moscoviensis	NITMAR_v1_3050
hypD	Hydrogenase maturation protein HypD	NTSPR1_v3_12188	0.98656	0.98656	71.9	1.3e-157	Nitrospira marina Nb-295	NTSPRM_v3_3071	0.99738	0.99738	81.6	1.7e-187	Nitrospira moscoviensis	NTS_v3_71587	0.99738	0.99738	81.8	1.3e-187	Nitrospira moscoviensis	NTSPR41_v2_1205	0.99213	0.99213	81.5	2.6e-188	Nitrospira moscoviensis	NITMAR_v1_3049
hypC	Hydrogenase assembly chaperone HypC	NTSPR1_v3_12187	0.95122	1.02632	69.2	3.8e-24	Nitrospira marina Nb-295	NTSPRM_v3_3073	0.9375	0.96774	74.4	5.7e-36	Nitrospira moscoviensis	NTS_v3_71585	0.9375	0.96774	72.2	1.4e-34	Nitrospira moscoviensis	NTSPR41_v2_1207	0.9375	0.96774	73.3	4.8e-35	Nitrospira moscoviensis	NITMAR_v1_3048
hypF	Hydrogenase maturation protein HypF	NTSPR1_v3_12182	0.9603	0.98099	53.9	3.8e-252	Nitrospira marina Nb-295	NTSPRM_v3_3074	0.99134	1.00125	63.9	0	Nitrospira moscoviensis	NTS_v3_71584	0.98515	0.995	64.9	0	Nitrospira moscoviensis	NTSPR41_v2_1208	0.98515	0.995	63.6	1.4e-303	Nitrospira moscoviensis	NITMAR_v1_3047
hypA	Hydrogenase nickel incorporation protein HypA	NTSPR1_v3_12181	0.95	0.95	37.7	2.4e-17	Nitrospira marina Nb-295	NTSPRM_v3_3068	0.99083	0.99083	59.3	1.9e-35	Nitrospira moscoviensis	NTS_v3_71590	0.98165	0.98165	59.8	7.3e-35	Nitrospira moscoviensis	NTSPR41_v2_1202	0.99083	0.99083	56.5	4.8e-34	Nitrospira moscoviensis	NITMAR_v1_3046
hypB	hydrogenase isoenzymes nickel incorporation protein HypB							NTSPRM_v3_3067	0.79876	1	65.5	7.6e-96	Nitrospira moscoviensis	NTS_v3_71591	0.90391	0.9845	66.1	9.5e-95	Nitrospira moscoviensis	NTSPR41_v2_1201	0.91901	1.01163	64.8	2.8e-94	Nitrospira moscoviensis	NA
hybD	Hydrogenase maturation protease HybD	NTSPR1_v3_12180	1	1	42.3	8.1e-32	Nitrospira marina Nb-295	NA						NA						NA						NITMAR_v1_3045
hydA	Nickel-dependent hydrogenase, alpha subunit	NTSPR1_v3_12179	0.95526	0.97712	68.6	2.1e-178	Nitrospira marina Nb-295	NTSPRM_v3_1958	0.97279	0.98169	94.6	8.4e-241	Nitrospira marina Nb-295	NTS_v3_70602	0.98413	0.99314	93.1	3.2e-240	Nitrospira marina Nb-295	NTSPR41_v2_4364	0.97945	0.98169	95.3	8.9e-243	Nitrospira marina Nb-295	NITMAR_v1_3044
hydD	Nickel-dependent hydrogenase, delta subunit	NTSPR1_v3_12178	0.94306	0.95668	70.6	1.2e-115	Nitrospira marina Nb-295	NTSPRM_v3_1959	1	1	96.8	9.9e-163	Nitrospira marina Nb-295	NTS_v3_70604	0.95486	0.97865	93.5	3.9e-154	Nitrospira marina Nb-295	NTSPR41_v2_4365	0.98577	0.9964	96.8	2.7e-160	Nitrospira marina Nb-295	NITMAR_v1_3043
hydC	Nickel-dependent hydrogenase, gamma subunit	NTSPR1_v3_12177	0.93537	0.96154	77.1	4.1e-132	Nitrospira marina Nb-295	NTSPRM_v3_1960	0.94558	1	96	4.6e-160	Nitrospira marina Nb-295	NTS_v3_70605	0.94558	1	95.3	3.5e-160	Nitrospira marina Nb-295	NTSPR41_v2_4366	0.99662	1.0034	93.2	5.2e-162	Nitrospira marina Nb-295
hydB	Nickel-dependent hydrogenase, beta subunit	NTSPR1_v3_12176	0.952	0.952	65.3	5.9e-142	Candidatus Nitrospira nitrificans	NTSPRM_v3_1970	0.93834	1.0479	30.3	6.2e-34	Pyrococcus furiosus (strain ATCC 43587 / DSM 3638 / JCM 8422 / Vc1)	NTS_v3_70616	0.92493	1.03293	30.4	2.3e-36	Pyrococcus furiosus (strain ATCC 43587 / DSM 3638 / JCM 8422 / Vc1)	NTSPR41_v2_4374	0.93834	1.0479	30.9	1.5e-35	Pyrococcus furiosus (strain ATCC 43587 / DSM 3638 / JCM 8422 / Vc1)	NITMAR_v1_3033
Sulfite:cytochrome c oxidoreductase								NA
sorA	putative Sulfite:cytochrome c oxidoreductase, subunit A	NTSPR1_v3_11703	0.99512	0.99512	70.8	3.8e-179	Nitrospira marina Nb-295	NTSPRM_v3_1070	1	1	97.1	1.1e-239	Nitrospira marina Nb-295	NTS_v3_10040	0.99756	0.99756	88	7.8e-217	Nitrospira marina Nb-295	NTSPR41_v2_3423	1	1	93.2	4.7e-230	Nitrospira marina Nb-295	NITMAR_v1_3989
sorB	putative Sulfite:cytochrome c oxidoreductase, subunit B	NTSPR1_v3_11702	0.97273	0.98618	49.1	2.3e-58	Nitrospira marina Nb-295	NTSPRM_v3_1069	1	1	95.9	5.3e-127	Nitrospira marina Nb-295	NTS_v3_10039	1	1.00455	77.4	1.6e-99	Nitrospira marina Nb-295	NTSPR41_v2_3422	1	1	90	4e-119	Nitrospira marina Nb-295	NITMAR_v1_3990
Formate oxidation								NA
fdhA	putative formate dehydrogenase	NA						NTSPRM_v3_3524	0.82675	1	96.15	0	Nitrospira marina Nb-295	NTS_v3_40113	0.93121	1	92.48	0	Nitrospira marina Nb-295	NTSPR41_v2_1663	0.82675	1	95.53	0	Nitrospira marina Nb-295	NITMAR_v1_1395
fdhD	formate dehydrogenase accessory protein FdhD	NA						NTSPRM_v3_3523	0.82972	0.95035	48.88	1e-71	Streptomyces coelicolor (strain ATCC BAA-471 / A3(2) / M145)	NTS_v3_40114	0.82462	0.95035	50.37	2e-74	Streptomyces coelicolor (strain ATCC BAA-471 / A3(2) / M145)	NTSPR41_v2_1662	0.83385	0.96099	50.92	5e-78	Streptomyces coelicolor (strain ATCC BAA-471 / A3(2) / M145)	NITMAR_v1_1396
