# Supplementary material for: Cultivation and genomic characterization of novel and ubiquitous marine nitrite-oxidizing bacteria from the Nitrospirales
Source: ISME J. 2023 Sep 25;17(11):2123–33. doi: 10.1038/s41396-023-01518-6 (PMC10579370; doi:10.1038/s41396-023-01518-6)
Supplement: Supplementary file 8 — Table S7 [file 41396_2023_1518_MOESM8_ESM.xlsx]

## Sheet: Sheet1
Table S7. Selected proteins used in the comparative (meta)genomic analysis of marine Nitrospirales shown in Fig. S7.
Protein	Protein function	Genome	MAGE ID	Amino acid sequence
CynS	Cyanase	Nitrospira marina Nb-295	NITMAR_v1_1377	MNKNELVGQLLAAKKASGKTYDQLAAALGLCNVYVAQLFRLQAQLKKDTEVKLVKLVPGLTENLLEAMREFPMRSYDPSVLQEPHIYRMTEVCAHYGESILDIMHEQFGDGIMSAIDFKLTVEKIKGDKGEDRVVMTWNGKFLPHIEQTA*
KatE	Catalase	Nitrospira marina Nb-295	NITMAR_v1_2601	MAKKQPTKSSPTSTRKTAKYADQAVEIGTGGEVHQTSGKTNPTLTTQQGIPVADDQNSLKIGARGPSALEDFHFREKMFHFDHERIPERVVHARGFGAHGYFENYESLADITKADLFQRPRDKTPAFVRFSTVAGNKGSFDLARDVRGFAVKLYTKEGNWDLVGNNMPVFFIQDAMKFPDLVHAAKAEPDRGFPQAQTAHDNFWDFISLTPESMHMIMWTMSDRAIPRSFRFMEGFGVHTFRLINGQGKSTFVKFHWKPKLGMQSVVWNEAVKINGADPDFHRRDLWSAIQQGDYPEWELGLQLFDDDFAQQFDFDVLDATKLIPEEILPIRRVGRLVLDRCVDNFFAETEQVAFCTQNI VPGMDFSNDPLLQGRNFSYLDTQVKRLGGPNFTHIPIN…
KatG	Hydroperoxidase I	Nitrospira marina Nb-295	NITMAR_v1_1811	MSHIETEKRCPVRNGGAPRHTKRRFNRTHSVWLVALALGCLMGTTGGMAPAHAADSQTQEAESYGEKMESGKGSGATLRPTSAGAWTNEDWWPNRLNLDILHQNPPMSNPLGENFNYAEE FKKLDLEAVKKDLETLMTTSQDWWPADYGHYGGLFIRMAWHSAGSYRIADGRGGASTGAQRFAPLNSWPDNANLDKARRLLWPIKQKYGRQISWADLMILAGNTALESMGFKTMGFAGGR EDVWEPQADIYWGPEREWLADKRYTGDRNLQNPLAAVQMGLIYVNPEGPNGKPDPLAAAKDIRETFGRMAMNDEETVALIAGGHTLGKSHGAAEPGKYVGPEPEAAGLEEQGLGWNNSYQTGKGGDTITSGLEGAWTFTPVQWSTGYFTNLYGYDWE…
Cbb3	putative Cbb3-type cytochrome c oxidase, fused subunits I, II, and III	Nitrospira marina Nb-295	NITMAR_v1_0820	MHQDSLVNRSLVKAWCNWAFVWFALFPLVGVTVAIKFHNPEFLANISWLSFGRVRPVHVNGVIFGAFSTTFLGLIYYFVPRLCGVRMYKESWGWLVLGLWNAFLIAGSVSLLMGYNLGLE VGEYEWPLNILRFTALFLITIQVFGTIYRRTEPRFYVALWYTIAALTWTLFNLVLGNVFL PYGQTGVNSAAMHGLYIHYVVGLWMTPAGLAMIYYFLPLSANSPLFSHKLSLLGFWALA LVYPFVGTHHYIYSPIPHWTQTIAIATGMLLIIPVLSVTVNFWGTMKGRWKEVLGRGGGENYAVKFLMLGAFYYLLGTTQGSVEGLRRVQAVTHFNDFVIAHSHLTAFGAMALWGIGSLYYIWPHLVGRRLWSDKLGSWHLWLGIVGFVVMAFGLTA…
KorA	2-oxoglutarate oxidoreductase subunit KorA	"Ca. Nitronereus thalassa" - Elba enrichment	NTSPR1_v3_10061	MSSVETKQKPQQEVAAITIRFAGDSGDGMQLAGERFSAETALAGNDLRTFPDFPAEIRAPAGTLSGVSGFQISFGSQEVYTPGDAPDVLVAMNPAALKTSVSALDPGAIIILNEDGWTDT NIKKAGYDSDPLYDGSLTGYRVYPVPISRLNDEALRTSPLSTKQKGRCKNFFALGLLSWMYSRPVEKTFHWIQEKFSRNPDIAKANTQTFKAGYHFGETAELFTSQFVVSKAKIAPGLYR KISGNEAMALGCIAAAQRAGKSLVYASYPITPASDILHKLSQHKAYDVRTFQAEDEIAAVCAAIGASFAGALGVTGTSGPGLDLKGEAIGLAVMAELPLVIIDVQRGGPSTGLPTKTEQG DLLHAMFGRHGECPLVVLASKTPGDCFDTVYEAFRL…
KorB	2-oxoglutarate oxidoreductase subunit KorB	"Ca. Nitronereus thalassa" - Elba enrichment	NTSPR1_v3_10062	MSTVPMLSRKDFIPDQEVRWCPGCGDYSILAQMQKVLPTLGIPREQFVIISGIGCSSRFPYYLNTYGFHTIHGRAPAVATGLKIARPDLSVWVITGDGDGLSIGGNHLIHMLRRNLDIKI LLFDNRIYGLTKGQYSPTSELGKKTKSSPMGTIESPIRPIELALGAEATFVARTVDTDMPHLGDILRRAAQHKGSALIHILQNCPVFNDGAFESVRDRMERMEHGLYLTHGSPLLFGKDN EKMIVLDGVEPRVETLTSSNHDQVLIHDEHASQPSLAFLLSRLPYPDFPIPMGVFRDITKPTYDTALVGQVEEAKRRIGSPDIQTLLEGPETWRVE*
FdhA	putative formate dyhydrogenase	Nitrospira marina Nb-295	NITMAR_v1_1395	VDEERDIPEAPSTPTWNIPIEDGHDLKLDAPSTCAGGIPAILTSLKHTTHELGFIRGGQALLKVNQKQGFDCPGCGWPDPDGTRAITEFCENGVKAVAHEATTNVITKEFFQRYSLEQLGRQSDYWLGQQGRLIRPMIKRAEDTHYHPISWDNAFDTIAGHLNDLDDPNEAIFYTSGRTSNEAAFLYQLFARLYGTNNLPDSSNMCHESSSVALKEVIGIGKATVTLDDFDKADAIFILGQNPGTNHPRMLATLQQAARRGCQIVSINPLPEAGTTRFIHPQEVTSWLGQGTPIATLFLPVKINGDVPLLKGIMKELLMREARQPGSILDLPFIQQYTEGFDHFATVLLNLSWEKIEEGS GIAREDIQKAADIAEQANSIICTWAMGMTQHKNAVANM…
FdhD	Sulfur carrier protein FdhD	Nitrospira marina Nb-295	NITMAR_v1_1396	MATKLYSTQDTTFFADSAPPLAHARADRLAIEEPLEIRLEYWADGQPHWKSISITMRTPGHDPELAAGFLFTEGIITGWNDIKQIRPCGPIVEGQDFQNIIRAKLHSTVSVKTTTMERNFYTTSSCGICGKTSIEALKINNPFGQNIKILTSPSVTQDMLFCLPERMAGQQQLFKQTGGCHASALFDEKGALLCLREDVGRHNALDKVLGWALMNNHLPLHHHMVLVSGRASFELMQKSAMGGIPLVAAVGAPSTLAVQMAQEFNMTLVGFLDHQRMTVYHDSGRIQAHQAPQPEDTGGRRTRHTGSPVNPDVEHPDRRWPRP*
UreA	urease subunit gamma	Nitrospira sp. MA-1	NTS_v3_40245	MHLTPRETEKLLIYQLGDIAQRRKTKGLKLNHPESMALICSTALEGAREGKTVEEVMTEAAGVLTRDDVMEGVAEMIPFVQLEAVFTDGTRLITVHDPIK*
UreB	urease subunit beta	Nitrospira sp. MA-1	NTS_v3_40246	MAQSKKNPPNSGVGKWLRHKHAGPQSENTDTAPIGGLVLAKGDIEINSGRPTTTLRVRNTGDRPIQVGSHFHFFESNRYLQFDRSEAFGKRLDIPSTTAIRFEPGDEKEVTLVPMGGKQFCVGFNNLVDGWTGDGPTPDYRPNYDEAMRRVKERGFKSTKP*
UreC	urease subunit alpha	Nitrospira sp. MA-1	NTS_v3_40247	MSKISRKQYADLYGPTTGDKIRLGNTDLYVEIEKDLRVYGDELVTGGGKTLRDGMGSDNQITQAAGCLDLVITNVTILDPILGVIKADVGVRNGRIVGVGKAGNPSTMDGVTPGLTTGTSTDAITGEHLILTAAGMDTHIHFICPQQIWHGLSNGITTLWGGGIGPTDGTNGVTTTNGPWNMEMMLRAVEGLPVNMGFYGKGNCTGKAPLVEQLEAGATGFKIHEDYGTTPAAIRSALSVAEEYDVSVAVHTDTLNEGGFVEDSIAAFDGRTIHTYHSEGAGGGHAPDLLKVVGQPNVLPSSTNPTLPCGVNSVAELFDMIMVCHNLNPKIPSDVAFAESRVRAETIVAESVLHDMGAIS MIGSDSQAMGRIGENFLRAFQTADAMKQARGKLPEDAP…
UT	urea transporter	Nitrospira sp. MA-1	NTS_v3_40244	MATESIVTDRQTFWDPEKFFQIVLRGVGQVMFQGHAGTGMLFLVGIAVASPLMAVGALIGAVLGPVVATLARFDDKEIAEGLHGFNPVLVGIATVFYLKPEPLTWVLLVAGCVGSTFLTYAMRRYLKFPTYTAPFVLVTWLVLIMAHGIAGTTIDVMPAPPAYTPSGFVAEVLAGAAEVMFGATVVTGILFLAGIALCTWRHAVLGLLGSIVGTLVALYHNDPTSAVHLGIYGYNAVLAPIAVYLWGKSLLIAILAAMISVPLTEFFPSWLGIPALTAPFVVASWIIIAVGQIDALYLREPVEKSG*
alt_QrcA	putative Menaquinol oxidoreductase complex ACIII, cytochrome c subunit	Nitrospira marina Nb-295	NITMAR_v1_2632	LALVAAGVAIGIGALYSIGSADLPVQDQQPVRFSHQQHAGTLNIHCQFCHRYATQSSVAGVPSMALCQTCHASLPETTPDMKILQIYWKEKRPVPWVRLQRLPDHVYFTHEMHLFAGLSCTSCHGNVARMSSTPRAPTYEMGWCLTCHEQRGASHDCWTCHK*
alt_QrcB	putative Menaquinol oxidoreductase complex ACIII,, molybdopterin-binding subunit	Nitrospira marina Nb-295	NITMAR_v1_2633	MDLNRRTLLKILGLTAAGSSLPGCEREVHNLVPYLLPDDHIVPGVANWYASTCQECEAGCGTIVRVMEGRAKKIEGNPRHPVNEGKLCARGQAALQGLYNPDRLQGPLRREGQRGQGRFR PITWEEGLAEWVEQLRTHAGKSAMVTRPVSGTLCSLLTTLMDSLSGRLVMYESTGEQTLR TANHLSFGTHDLPFYDLANADYLLSFGAPFLEHWLSPVSFGVAYGKFRQGRPLVRGRFIQ VEPRLSLTASNADQWIPLKPGTEGLLAMGIGQVLLRDGLTGLSSSHRTSFHQTFSAFSLE DISANTEVSEEVITQLAHELTSANAPLILGGGPAAAQTNGTTTLILINALNVMIGAIGRR GGLQWMEPQSSPVDLARPGLASERTLMDLVREFE…
alt_QrcC	putative Menaquinol oxidoreductase complex ACIII, iron-sulfur cluster-binding subunit	Nitrospira marina Nb-295	NITMAR_v1_2634	MSQDPQATEEYSKTAASPYKWEMVVDLDRCSGCEACVVACHAENNIRISGEEEAAEGRAINWIRIERYWEGDYPNVKAKFLPVMCQHCDDAPCEPVCPVYASYHTPEGLNAQVYNRCIGVRYCGNNCPYVARQFNWFDPHWDEPLAEQLNPDVSVRSGGVMEKCTFCVQRIRSGKEAAHKEGRRVRDGEITPACVQSCPTSALIFGDRNDPDSRVSHLKKSRRGFHLMESLGTHPAVTYL RRLSE*
QrcD	putative Menaquinol oxidoreductase complex ACIII, menaquinol-binding integral membrane subunit	Nitrospira marina Nb-295	NITMAR_v1_2635	MTDRPTVWEEMPKINRDLLSPLQTTTWTYYLWVGVLSCFVAAGAGAWTYQIQTGIGQTNL HHPIFWGSYIASFVFWIGVSHSGTFISGVLRLTNAEWRRPVTRIAELMTVVALLVTALFV FYHLGRVWRFYYLIPYPNQRELWPNFRSPLMWDATAIFTYATASTIYIYLPLIPDFALARDRIQGWRKTVYRWLAIGWHGSQAQWRTLEMAIRIITPLIVMVMISVHSIVGFDFSMALVPAWHSTIFAPYFVVGAVHSGLGMVMIGLYVLRKVYQLQNYVRTEHFEKLGKLLLVTTLLLAYLYFAEQLTVWYGKVPDHIAVQNSLLYGAYAVPFWFMVSCIYVIPLMTLIWPRFRQWPVGLMMVGLIINIGMYIERMLIIVPPLAHPRLSFQWDEYF…
ActD	putative Menaquinol oxidoreductase complex ACIII, DUF3341 subunit	Nitrospira marina Nb-295	NITMAR_v1_2636	MPKNTETMDRHVVLGLFNPATSLPPVIDQIRNQGIPDILMEILSPLPLETSLLNKPVRIPLHRLTIIGGIVGIGVGIFFAAGTALLFPLVTGGKPIVSIPVVGIISYETMMLMAIVVTFLATAIKIAFVQQSGLRNDPRIDEGSVGLSIQVGNDIAKAHSISRLLQNAGASEVEIRNIAS DP*
ActE	putative Menaquinol oxidoreductase complex ACIII, monohaem cytochrome c subunit	Nitrospira marina Nb-295	NITMAR_v1_2637	MILNHFVLNRSYRILGWIILAGQFLWGCSEDMKEQPSVAYQEAPRLQSPPESSPNMSPFSLATSPLEQTKNPTDGARLFAIHCAHCHGQQGMGDGPVAGYLPDLPPNLHASAVQQKPDEVLYTIVTHGKNVMPAFEPFLSQEERWALVTFLRTFSEHAPSASLLMHKPNTPS*
AtpQ	H(+)-transporting ATP synthase subunit q	Nitrospira marina Nb-295	NITMAR_v1_3012	MTEDPEEKPLREETPLARQVGTKAARKLKAQRHTTRTIWFGLGMMGLIGWSIAIPTLLGAILGLWLDKHYPAPHSWTLTLLFIGLIIGCVNAWHWVTREDREIRAEQENHDE*
AtpR	F1/F0 ATPase, Methanosarcina type, subunit r	Nitrospira marina Nb-295	NITMAR_v1_3013	MSEILHLGPALFTGMLLGAMFFGGLWWTVRKGLTSTRPVLWFSGSLILRTSVTLAGFYVISDGHWERLLICLVGFTMARPIVTRLTRSDEKPTRLAQEGGHAP*
AtpB	ATP synthase subunit a	Nitrospira marina Nb-295	NITMAR_v1_3014	MHLSPDDIIFWQYGFIKLNATIMVTWGLMLLLAIGSTVITRRLATGLTRSRWQNLLEIVVTAIQNQIEEVGLPHPHRYLSFLGTIFLFIALASLCTIIPGYEPPTGSLSTTVALALCVFVAVPLFGIEEQGVGNYFKSYLMPTVIMLPFNIISEFSRTLALAVRLFGNMMSGAMILAILLTITPFIFPIVMSLLGLLTGMVQAYIFSILATVYIAAATRTRQHELPPDSGAPD*
AtpE	ATP synthase subunit c 2	Nitrospira marina Nb-295	NITMAR_v1_3015	MDSMTLIAMASIVTAGLTTGIGTIGPALGEGRATAAALTSLAQQPDSANTITRTLFVGLAMIESTAIYAFVVSMILIFANPFWNHVLAQAAGK*
AtpF	ATP synthase subunit b 2	Nitrospira marina Nb-295	NITMAR_v1_3016	MLIDWFTVVAQALNFLILVWLLKRFLYKPILNAIDAREKRITTELADADAKKAEARQERDTFKRKNEEFDQQRAALLTNAVNQATTERQQLLENARKELDILRAQWQEALRSEHQSLSEELSRRAREEVFAIVRKTLADLATTNLEEQMADAFVRRLHELNSVEREGLESAFKAASTPAIVRSTFHLPATQRQAIEGAVKNVLAINTQVQFETAPDLVSGIELTANGHKIAWSIGYYLASLQKSVDDLLKVRPKAATTPKAHPEQPTNE*
AtpG	ATP synthase subunit gamma	Nitrospira marina Nb-295	NITMAR_v1_3019	MSDSMVNLRRQIDGAGDLQSVVRTMKALAASSIGQYEQSVSALADYARTVELGLSICFGENPAVGLMGEQERTRQTGAIGAVVFGSDQGLVGQFNEVITDYAVKTLAARPGHHSVWAIGERVQSRLADTGLSSAGFFPVPNSVKAIPPLVGKILLESEAVHSRGKIHELHLFYNRPTSRAVYAPVNQRLLPLDETWRSELAILPWPTGNLPEVIGSGAATLRALIHEYLFISLFRACAESLASENASRLTAMQRAEKNIDELMEDLNRHFHQLRQRGIDEELFDVISGFEALVDKPAAREGHSGTSHIAL*
